# Supplementary material for: Large-scale phenotyping of 1,000 fungal strains for the degradation of non-natural, industrial compounds
Source: Commun Biol. 2021 Jul 15;4:871. doi: 10.1038/s42003-021-02401-w (PMC8282864; doi:10.1038/s42003-021-02401-w)
Supplement: Supplementary file 4 — Supplementary Data 2 [file 42003_2021_2401_MOESM4_ESM.xlsx]

## Sheet: obtained scores
							RB5		BB41		IMP		LGS		AVI				Score mean
CIRM-BRFM Number	Species	Genus	Family	Order	Class	Phylum	RB5 Growth	RB5 Decolorization	BB41 Growth	BB41 Decolorization	IMP Growth	IMP Degradation	LGS Croissance	LGS oxidation	AVI Growth		taxonomic rank	number of strains	Growth on RB5	Decolorization of RB5	Growth on BB41	Decolorization of BB41	Growth on IMP	IMP clearing halo formation	Growth on LGS	oxidation of LGS	Growth on AVI
2	Trametes hirsuta	Trametes	Polyporaceae	Polyporales	Agaricomycetes	Basidiomycota	3	3	3	0	0	0	1	2	2		Ascomycota	335	3.43582	0.238806	3.11642	0.710448	0.904478	1.56418	1.61791	0.462687	0.78209
3	Pycnoporus sanguineus	Pycnoporus	Polyporaceae	Polyporales	Agaricomycetes	Basidiomycota	3	0	3	2	0	0	2	2	1		Capnodiales	4	3.25	0	3.5	0	1.75	3	1.25	0.5	0.5
5	Pycnoporus sanguineus	Pycnoporus	Polyporaceae	Polyporales	Agaricomycetes	Basidiomycota	3	0	3	0	0	0	1	3	1		Chaetomellales	1	4	0	3	4	0	0	1	0	2
6	Pycnoporus sanguineus	Pycnoporus	Polyporaceae	Polyporales	Agaricomycetes	Basidiomycota	4	0	4	2	0	0	2	2	3		Chaetothyriales	1	4	0	4	0	1	0	2	0	1
7	Pycnoporus sanguineus	Pycnoporus	Polyporaceae	Polyporales	Agaricomycetes	Basidiomycota	4	0	4	0	0	0	3	2	1		Coniochaetales	1	3	1	3	1	1	4	1	0	0
10	Trametes hirsuta	Trametes	Polyporaceae	Polyporales	Agaricomycetes	Basidiomycota	3	3	3	0	0	0	2	2	2		Dothideales	1	4	0	4	1	0	0	2	0	0
11	Pycnoporus sanguineus	Pycnoporus	Polyporaceae	Polyporales	Agaricomycetes	Basidiomycota	4	0	4	0	1	0	0	2	2		Eurotiales	66	3.5303	0.0909091	3.37879	0.136364	1.25758	2.12121	1.4697	0.106061	1.19697
12	Bjerkandera adusta	Bjerkandera	Meruliaceae	Polyporales	Agaricomycetes	Basidiomycota	4	4	4	3	1	0	1	1	2		Helotiales	4	3.25	0	3	0	0.5	3	1.5	0.5	0.75
13	Trametes suaveolens	Trametes	Polyporaceae	Polyporales	Agaricomycetes	Basidiomycota	3	3	3	0	0	0	1	2	3		Hypocreales	147	3.44898	0.353741	3.0068	0.952381	0.823129	1.65986	1.5102	0.306122	0.632653
14	Gloeophyllum trabeum	Gloeophyllum	Gloeophyllaceae	Gloeophyllales	Agaricomycetes	Basidiomycota	3	1	3	4	0	0	1	0	0		Incertae sedis Ascomycota	1	3	0	4	0	0	0	2	0	1
15	Neolentinus lepideus	Neolentinus	Gloeophyllaceae	Gloeophyllales	Agaricomycetes	Basidiomycota	4	2	3	0	0	0	2	2	1		Pezizales	3	2.66667	0	2.33333	0	0.666667	0	2.33333	1.66667	0
16	Dichomitus squalens	Dichomitus	Polyporaceae	Polyporales	Agaricomycetes	Basidiomycota	4	3	4	0	0	0	1	2	2		Pleosporales	18	3.33333	0.166667	3.22222	0.222222	1.11111	3.33333	1.77778	0.833333	0.666667
17	Pleurotus ostreatus	Pleurotus	Pleurotaceae	Agaricales	Agaricomycetes	Basidiomycota	4	2	4	0	1	0	1	2	2		Saccharomycetales	2	2.5	0	2	0	0	0	1	0	0.5
19	Lentinus lepideus	Lentinus	Gloeophyllaceae	Gloeophyllales	Agaricomycetes	Basidiomycota	4	0	0	0	0	0	1	0	0		Sordariales	3	3.66667	0	2.66667	1.33333	0.666667	2.66667	1	0.666667	0.666667
20	Lentinus lepideus	Lentinus	Gloeophyllaceae	Gloeophyllales	Agaricomycetes	Basidiomycota	3	0	2	4	0	0	1	0	0		Xylariales	83	3.40964	0.216867	3.10843	0.903614	0.771084	0.53012	1.92771	0.927711	0.795181
21	Lentinula edodes	Lentinula	Omphalotaceae	Agaricales	Agaricomycetes	Basidiomycota	4	0	1	0	0	0	2	1	3		Basidiomycota	688	3.57849	1.2718	2.60901	0.459302	0.453488	0.593023	1.51163	1.5189	1.26453
22	Pycnoporus coccineus	Pycnoporus	Polyporaceae	Polyporales	Agaricomycetes	Basidiomycota	3	0	3	0	0	0	1	2	1		Agaricales	181	3.65746	0.541436	1.74586	0.0552486	0.60221	0.751381	1.72376	1.65746	0.674033
23	Pycnoporus sanguineus	Pycnoporus	Polyporaceae	Polyporales	Agaricomycetes	Basidiomycota	3	0	3	0	0	0	1	1	2		Atheliales	1	4	0	3	0	0	0	2	3	0
24	Trametes versicolor	Trametes	Polyporaceae	Polyporales	Agaricomycetes	Basidiomycota	2	4	2	0	0	0	1	2	3		Boletales	6	3.66667	0.833333	3.5	1.83333	0.333333	0	1.16667	0.166667	0.5
25	Trametes sp.	Trametes	Polyporaceae	Polyporales	Agaricomycetes	Basidiomycota	3	4	3	1	0	0	1	2	3		Cantharellales	9	3.77778	0.333333	2.66667	0.666667	0.444444	0.444444	1	0.111111	0.888889
26	Trametes versicolor	Trametes	Polyporaceae	Polyporales	Agaricomycetes	Basidiomycota	3	0	3	0	0	0	1	2	1		Corticiales	2	3.5	0.5	2	0	1	4	1	3	2
27	Microporus affinis	Microporus	Polyporaceae	Polyporales	Agaricomycetes	Basidiomycota	4	0	3	0	0	0	1	1	0		Gloeophyllales	20	3.65	1.1	2.15	1.95	0.6	1.4	1	0.35	0.15
28	Trametes versicolor	Trametes	Polyporaceae	Polyporales	Agaricomycetes	Basidiomycota	2	4	3	0	0	0	1	2	3		Hymenochaetales	49	3.5102	2.08163	2.40816	0.530612	0.693878	1.46939	1.46939	1.69388	1.20408
29	Spongipellis litschaueri	Spongipellis	Polyporaceae	Polyporales	Agaricomycetes	Basidiomycota	3	0	1	0	0	0	1	2	3		Microstromatales	1	4	0	0	0	0	0	1	0	0
31	Trametes hirsuta	Trametes	Polyporaceae	Polyporales	Agaricomycetes	Basidiomycota	4	1	4	0	0	0	1	2	4		Polyporales	392	3.53827	1.6199	3.07398	0.561224	0.329082	0.316327	1.47449	1.56122	1.62755
33	Fomitopsis pinicola	Fomitopsis	Fomitopsidaceae	Polyporales	Agaricomycetes	Basidiomycota	3	0	3	0	0	0	1	0	0		Russulales	27	3.59259	0.333333	2.25926	0.148148	0.740741	1.33333	1.37037	1.18519	1.22222
34	Cyathus sp.	Cyathus	Agaricaceae	Agaricales	Agaricomycetes	Basidiomycota	3	0	3	0	0	0	2	0	0		Mucuromycota	8	3.375	0.125	3.375	0	0.25	0	0.875	0	0.25
38	Pleurotus floridanus	Pleurotus	Pleurotaceae	Agaricales	Agaricomycetes	Basidiomycota	3	3	3	0	0	0	1	1	1		Total	1031	3.53055	0.927255	2.77983	0.537342	0.598448	0.903977	1.54122	1.16392	1.0999
39	Trametes versicolor	Trametes	Polyporaceae	Polyporales	Agaricomycetes	Basidiomycota	3	3	3	0	0	0	0	1	0
40	Gloeophyllum trabeum	Gloeophyllum	Gloeophyllaceae	Gloeophyllales	Agaricomycetes	Basidiomycota	4	3	2	3	0	0	0	0	0
41	Phanerochaete chrysosporium	Phanerochaete	Phanerochaetaceae	Polyporales	Agaricomycetes	Basidiomycota	4	0	3	0	0	0	2	0	0
43	Perenniporia subacida	Perenniporia	Polyporaceae	Polyporales	Agaricomycetes	Basidiomycota	4	4	3	0	2	0	2	2	2
46	Pycnoporus coccineus	Pycnoporus	Polyporaceae	Polyporales	Agaricomycetes	Basidiomycota	4	0	4	0	0	0	1	0	2
47	Pycnoporus sanguineus	Pycnoporus	Polyporaceae	Polyporales	Agaricomycetes	Basidiomycota	2	4	2	3	0	0	1	2	1
48	Pycnoporus sanguineus	Pycnoporus	Polyporaceae	Polyporales	Agaricomycetes	Basidiomycota	4	0	4	0	0	0	2	2	4
49	Pycnoporus sanguineus	Pycnoporus	Polyporaceae	Polyporales	Agaricomycetes	Basidiomycota	4	3	2	0	0	0	2	0	2
52	Ceriporiopsis subvermispora	Ceriporiopsis	Meruliaceae	Polyporales	Agaricomycetes	Basidiomycota	3	4	2	0	0	0	0	0	1
53	Microporus affinis	Microporus	Polyporaceae	Polyporales	Agaricomycetes	Basidiomycota	3	0	3	0	0	0	1	2	0
56	Pycnoporus sanguineus	Pycnoporus	Polyporaceae	Polyporales	Agaricomycetes	Basidiomycota	3	3	4	0	0	0	1	1	2
60	Pycnoporus cinnabarinus	Pycnoporus	Polyporaceae	Polyporales	Agaricomycetes	Basidiomycota	3	0	3	0	0	0	1	1	0
63	Pycnoporus cinnabarinus	Pycnoporus	Polyporaceae	Polyporales	Agaricomycetes	Basidiomycota	3	0	3	1	0	0	2	0	0
65	Pycnoporus coccineus	Pycnoporus	Polyporaceae	Polyporales	Agaricomycetes	Basidiomycota	4	0	4	0	0	0	3	1	0
66	Pycnoporus coccineus	Pycnoporus	Polyporaceae	Polyporales	Agaricomycetes	Basidiomycota	3	0	4	0	1	0	1	1	2
67	Piptoporus betulinus	Piptoporus	Fomitopsidaceae	Polyporales	Agaricomycetes	Basidiomycota	4	2	4	2	1	0	2	0	1
68	Bjerkandera adusta	Bjerkandera	Meruliaceae	Polyporales	Agaricomycetes	Basidiomycota	3	4	2	0	0	0	1	0	2
69	Trametes versicolor	Trametes	Polyporaceae	Polyporales	Agaricomycetes	Basidiomycota	3	4	2	0	0	0	2	2	0
70	Trametes versicolor	Trametes	Polyporaceae	Polyporales	Agaricomycetes	Basidiomycota	4	3	3	0	0	0	2	2	2
71	Trametes versicolor	Trametes	Polyporaceae	Polyporales	Agaricomycetes	Basidiomycota	4	4	3	0	0	0	1	1	2
74	Trametes versicolor	Trametes	Polyporaceae	Polyporales	Agaricomycetes	Basidiomycota	4	3	4	0	0	0	2	2	2
76	Trametes versicolor	Trametes	Polyporaceae	Polyporales	Agaricomycetes	Basidiomycota	4	4	3	0	0	0	0	2	0
77	Radulodon copelandii	Radulodon	Meruliaceae	Polyporales	Agaricomycetes	Basidiomycota	4	0	2	0	0	0	0	1	0
78	Trametes versicolor	Trametes	Polyporaceae	Polyporales	Agaricomycetes	Basidiomycota	3	4	4	0	0	0	2	2	3
79	Hericium erinaceus	Hericium	Hericiaceae	Russulales	Agaricomycetes	Basidiomycota	2	0	3	0	1	4	1	2	0
80	Trametes versicolor	Trametes	Polyporaceae	Polyporales	Agaricomycetes	Basidiomycota	3	4	3	0	0	0	2	2	2
81	Bjerkandera adusta	Bjerkandera	Meruliaceae	Polyporales	Agaricomycetes	Basidiomycota	3	4	4	0	0	0	1	1	3
82	Lentinula edodes	Lentinula	Omphalotaceae	Agaricales	Agaricomycetes	Basidiomycota	4	0	1	0	1	0	1	0	1
83	Gloeophyllum abietinum	Gloeophyllum	Gloeophyllaceae	Gloeophyllales	Agaricomycetes	Basidiomycota	4	3	0	0	0	0	0	0	0
84	Phellinus laevigatus	Phellinus	Hymenochaetaceae	Hymenochaetales	Agaricomycetes	Basidiomycota	3	0	0	0	2	0	1	1	0
85	Pycnoporus cinnabarinus	Pycnoporus	Polyporaceae	Polyporales	Agaricomycetes	Basidiomycota	3	1	1	0	0	0	1	0	0
86	Bondarzewia berkeleyi	Bondarzewia	Bondarzewiaceae	Russulales	Agaricomycetes	Basidiomycota	4	0	0	0	0	0	1	1	4
87	Porodaedalea pini	Porodaedalea	Hymenochaetaceae	Hymenochaetales	Agaricomycetes	Basidiomycota	4	0	2	0	0	0	1	1	0
88	Lentinula edodes	Lentinula	Omphalotaceae	Agaricales	Agaricomycetes	Basidiomycota	4	3	0	0	0	0	0	0	0
89	Agaricus bisporus var. bisporus	Agaricus	Agaricaceae	Agaricales	Agaricomycetes	Basidiomycota	4	0	0	0	0	0	0	0	0
90	Pycnoporus cinnabarinus	Pycnoporus	Polyporaceae	Polyporales	Agaricomycetes	Basidiomycota	4	1	2	0	0	0	1	1	1
91	Dichostereum effuscatum	Dichostereum	Lachnocladiaceae	Russulales	Agaricomycetes	Basidiomycota	4	0	3	0	2	4	1	2	2
92	Agaricus bisporus var. bisporus	Agaricus	Agaricaceae	Agaricales	Agaricomycetes	Basidiomycota	4	0	0	0	0	0	1	0	0
93	Lentinula edodes	Lentinula	Omphalotaceae	Agaricales	Agaricomycetes	Basidiomycota	4	0	2	0	0	0	2	0	4
94	Lentinus sajor-caju	Lentinus	Polyporaceae	Polyporales	Agaricomycetes	Basidiomycota	3	3	3	0	0	0	2	1	2
95	Grifola frondosa	Grifola	Fomitopsidaceae	Polyporales	Agaricomycetes	Basidiomycota	4	1	4	0	0	0	2	2	3
96	Phlebia radiata	Phlebia	Meruliaceae	Polyporales	Agaricomycetes	Basidiomycota	3	0	3	0	0	0	1	3	2
97	Paecilomyces variotii	Paecilomyces	Trichocomaceae	Eurotiales	Eurotiomycetes	Ascomycota	4	0	4	0	0	0	2	0	0
98	Paecilomyces variotii	Paecilomyces	Trichocomaceae	Eurotiales	Eurotiomycetes	Ascomycota	4	0	4	0	0	0	2	0	0
99	Aspergillus flavus	Aspergillus	Aspergillaceae	Eurotiales	Eurotiomycetes	Ascomycota	4	0	4	0	2	0	2	0	2
100	Epicoccum nigrum	Epicoccum	Didymellaceae	Pleosporales	Dothideomycetes	Ascomycota	3	0	3	0	0	0	2	0	0
102	Penicillium purpurogenum	Penicillium	Aspergillaceae	Eurotiales	Eurotiomycetes	Ascomycota	4	0	3	0	1	0	2	0	1
103	Aspergillus brasiliensis	Aspergillus	Aspergillaceae	Eurotiales	Eurotiomycetes	Ascomycota	4	0	4	0	2	0	2	0	2
107	Aspergillus niger	Aspergillus	Aspergillaceae	Eurotiales	Eurotiomycetes	Ascomycota	4	0	4	0	0	0	2	0	2
108	Grifola frondosa	Grifola	Fomitopsidaceae	Polyporales	Agaricomycetes	Basidiomycota	4	2	0	0	0	0	2	0	3
109	Aspergillus giganteus	Aspergillus	Aspergillaceae	Eurotiales	Eurotiomycetes	Ascomycota	3	3	4	0	1	4	2	2	2
110	Penicillium variabile	Penicillium	Aspergillaceae	Eurotiales	Eurotiomycetes	Ascomycota	4	0	4	0	1	4	2	0	1
111	Aspergillus terreus	Aspergillus	Aspergillaceae	Eurotiales	Eurotiomycetes	Ascomycota	3	0	3	4	4	4	1	0	2
112	Cordyceps farinosa	Cordyceps	Cordycipitaceae	Hypocreales	Sordariomycetes	Ascomycota	3	0	0	0	0	0	2	0	0
113	Paecilomyces variotii	Paecilomyces	Trichocomaceae	Eurotiales	Eurotiomycetes	Ascomycota	3	0	3	0	1	4	2	0	0
114	Aspergillus tamarii	Aspergillus	Aspergillaceae	Eurotiales	Eurotiomycetes	Ascomycota	4	0	4	0	1	4	2	0	1
115	Aspergillus niger	Aspergillus	Aspergillaceae	Eurotiales	Eurotiomycetes	Ascomycota	4	0	3	0	1	4	2	0	1
116	Aspergillus niger	Aspergillus	Aspergillaceae	Eurotiales	Eurotiomycetes	Ascomycota	3	0	3	0	2	4	2	0	2
118	Aspergillus awamori	Aspergillus	Aspergillaceae	Eurotiales	Eurotiomycetes	Ascomycota	3	0	3	0	2	4	2	0	2
119	Aspergillus giganteus	Aspergillus	Aspergillaceae	Eurotiales	Eurotiomycetes	Ascomycota	3	0	3	0	2	4	1	0	2
120	Aspergillus tamarii	Aspergillus	Aspergillaceae	Eurotiales	Eurotiomycetes	Ascomycota	4	0	4	0	1	4	2	0	1
121	Aspergillus tamarii	Aspergillus	Aspergillaceae	Eurotiales	Eurotiomycetes	Ascomycota	3	0	3	0	1	4	1	0	0
122	Aspergillus tamarii	Aspergillus	Aspergillaceae	Eurotiales	Eurotiomycetes	Ascomycota	4	0	4	0	1	4	2	0	1
123	Aspergillus sydowii	Aspergillus	Aspergillaceae	Eurotiales	Eurotiomycetes	Ascomycota	4	0	4	0	2	4	3	0	1
124	Eurotium chevalieri	Eurotium	Aspergillaceae	Eurotiales	Eurotiomycetes	Ascomycota	4	0	4	0	0	0	1	1	0
127	Phanerochaete chrysosporium	Phanerochaete	Phanerochaetaceae	Polyporales	Agaricomycetes	Basidiomycota	4	0	3	0	0	0	1	0	2
128	Aspergillus niger	Aspergillus	Aspergillaceae	Eurotiales	Eurotiomycetes	Ascomycota	3	0	3	0	1	4	1	0	1
129	Aspergillus niger	Aspergillus	Aspergillaceae	Eurotiales	Eurotiomycetes	Ascomycota	3	0	3	0	2	4	1	0	2
130	Aspergillus niger	Aspergillus	Aspergillaceae	Eurotiales	Eurotiomycetes	Ascomycota	4	0	4	0	1	0	1	0	2
131	Aspergillus niger	Aspergillus	Aspergillaceae	Eurotiales	Eurotiomycetes	Ascomycota	3	0	3	0	1	4	1	0	1
132	Aspergillus niger	Aspergillus	Aspergillaceae	Eurotiales	Eurotiomycetes	Ascomycota	4	0	4	0	1	4	1	0	1
134	Aspergillus niger	Aspergillus	Aspergillaceae	Eurotiales	Eurotiomycetes	Ascomycota	3	0	3	0	1	0	1	0	1
135	Aspergillus niger	Aspergillus	Aspergillaceae	Eurotiales	Eurotiomycetes	Ascomycota	3	0	3	0	0	0	2	0	0
138	Phanerochaete chrysosporium	Phanerochaete	Phanerochaetaceae	Polyporales	Agaricomycetes	Basidiomycota	4	0	2	0	0	0	0	0	3
139	Trichoderma viride	Trichoderma	Hypocreaceae	Hypocreales	Sordariomycetes	Ascomycota	4	0	4	0	0	0	1	0	3
140	Marasmius scorodonius	Marasmius	Marasmiaceae	Agaricales	Agaricomycetes	Basidiomycota	4	1	0	0	0	0	2	2	0
141	Fomes fomentarius	Fomes	Polyporaceae	Polyporales	Agaricomycetes	Basidiomycota	3	0	0	0	0	0	1	2	3
142	Aspergillus oryzae	Aspergillus	Aspergillaceae	Eurotiales	Eurotiomycetes	Ascomycota	4	0	4	0	0	0	3	0	0
144	Aspergillus flavipes	Aspergillus	Aspergillaceae	Eurotiales	Eurotiomycetes	Ascomycota	4	1	4	0	1	0	2	0	2
145	Pycnoporus cinnabarinus	Pycnoporus	Polyporaceae	Polyporales	Agaricomycetes	Basidiomycota	4	4	3	0	1	0	1	3	2
146	Pycnoporus cinnabarinus	Pycnoporus	Polyporaceae	Polyporales	Agaricomycetes	Basidiomycota	3	0	4	0	0	0	1	2	3
149	Trichothecium roseum	Trichothecium	Hypocreaceae	Hypocreales	Sordariomycetes	Ascomycota	4	0	4	0	2	4	3	0	2
150	Coriolopsis trogii	Coriolopsis	Polyporaceae	Polyporales	Agaricomycetes	Basidiomycota	2	3	0	0	0	0	3	3	0
151	Aspergillus niger	Aspergillus	Aspergillaceae	Eurotiales	Eurotiomycetes	Ascomycota	3	0	3	0	2	0	1	0	2
153	Pholiota adiposa	Pholiota	Strophariaceae	Agaricales	Agaricomycetes	Basidiomycota	4	0	0	0	0	0	4	2	2
155	Lenzites betulina	Lenzites	Polyporaceae	Polyporales	Agaricomycetes	Basidiomycota	3	1	2	0	0	0	1	1	0
156	Polyporus tuberaster	Polyporus	Polyporaceae	Polyporales	Agaricomycetes	Basidiomycota	4	0	4	0	1	4	3	2	0
158	Ceriporiopsis subvermispora	Ceriporiopsis	Meruliaceae	Polyporales	Agaricomycetes	Basidiomycota	4	3	2	0	0	0	0	0	3
159	Penicillium rubrum	Penicillium	Aspergillaceae	Eurotiales	Eurotiomycetes	Ascomycota	4	0	4	0	0	0	1	1	0
160	Aspergillus tamarii	Aspergillus	Aspergillaceae	Eurotiales	Eurotiomycetes	Ascomycota	4	0	4	0	1	0	1	0	1
161	Aspergillus oryzae	Aspergillus	Aspergillaceae	Eurotiales	Eurotiomycetes	Ascomycota	4	0	4	0	0	0	1	0	0
162	Lentinula edodes	Lentinula	Omphalotaceae	Agaricales	Agaricomycetes	Basidiomycota	4	0	0	0	0	0	1	0	0
163	Penicillium aurantiogriseum	Penicillium	Aspergillaceae	Eurotiales	Eurotiomycetes	Ascomycota	4	0	4	0	0	0	1	1	0
164	Phanerochaete chrysosporium	Phanerochaete	Phanerochaetaceae	Polyporales	Agaricomycetes	Basidiomycota	3	4	3	0	0	0	1	1	0
166	Pycnoporus sanguineus	Pycnoporus	Polyporaceae	Polyporales	Agaricomycetes	Basidiomycota	4	0	4	0	1	0	3	2	0
167	Spongipellis litschaueri	Spongipellis	Polyporaceae	Polyporales	Agaricomycetes	Basidiomycota	2	0	0	0	0	0	1	3	0
204	Pycnoporus sanguineus	Pycnoporus	Polyporaceae	Polyporales	Agaricomycetes	Basidiomycota	3	1	4	0	1	0	1	3	0
205	Pycnoporus sanguineus	Pycnoporus	Polyporaceae	Polyporales	Agaricomycetes	Basidiomycota	4	0	3	0	0	0	2	3	2
206	Pycnoporus sanguineus	Pycnoporus	Polyporaceae	Polyporales	Agaricomycetes	Basidiomycota	4	0	3	0	1	0	1	3	2
207	Pycnoporus sanguineus	Pycnoporus	Polyporaceae	Polyporales	Agaricomycetes	Basidiomycota	2	2	4	0	0	0	2	3	1
219	Pycnoporus cinnabarinus	Pycnoporus	Polyporaceae	Polyporales	Agaricomycetes	Basidiomycota	3	0	3	0	1	0	2	3	3
222	Lentinula edodes	Lentinula	Omphalotaceae	Agaricales	Agaricomycetes	Basidiomycota	4	0	2	0	0	0	1	0	1
226	Hypocrea lixii	Hypocrea	Hypocreaceae	Hypocreales	Sordariomycetes	Ascomycota	4	0	2	0	0	0	4	0	0
230	Lentinula edodes	Lentinula	Omphalotaceae	Agaricales	Agaricomycetes	Basidiomycota	4	1	2	0	0	0	1	0	0
231	Pycnoporus cinnabarinus	Pycnoporus	Polyporaceae	Polyporales	Agaricomycetes	Basidiomycota	4	0	3	0	0	0	2	3	0
233	Cyathus stercoreus	Cyathus	Agaricaceae	Agaricales	Agaricomycetes	Basidiomycota	4	0	4	0	2	0	2	1	0
234	Cyathus pallidus	Cyathus	Agaricaceae	Agaricales	Agaricomycetes	Basidiomycota	4	2	0	0	3	4	2	3	2
236	Gloeophyllum trabeum	Gloeophyllum	Gloeophyllaceae	Gloeophyllales	Agaricomycetes	Basidiomycota	4	1	3	4	0	0	1	0	0
237	Pycnoporus cinnabarinus	Pycnoporus	Polyporaceae	Polyporales	Agaricomycetes	Basidiomycota	4	0	2	0	0	0	1	3	0
238	Heterobasidion annosum	Heterobasidion	Bondarzewiaceae	Russulales	Agaricomycetes	Basidiomycota	4	0	0	0	1	4	1	2	0
248	Ischnoderma benzoinum	Ischnoderma	Fomitopsidaceae	Polyporales	Agaricomycetes	Basidiomycota	4	0	0	0	0	0	1	1	0
251	Phlebia radiata	Phlebia	Meruliaceae	Polyporales	Agaricomycetes	Basidiomycota	0	0	3	0	0	0	1	2	0
253	Ischnoderma benzoinum	Ischnoderma	Fomitopsidaceae	Polyporales	Agaricomycetes	Basidiomycota	4	3	0	0	0	0	2	2	0
254	Microporus affinis	Microporus	Polyporaceae	Polyporales	Agaricomycetes	Basidiomycota	4	0	4	0	0	0	3	2	4
274	Bjerkandera adusta	Bjerkandera	Meruliaceae	Polyporales	Agaricomycetes	Basidiomycota	2	3	2	0	0	0	1	0	2
275	Pycnoporus cinnabarinus	Pycnoporus	Polyporaceae	Polyporales	Agaricomycetes	Basidiomycota	4	3	4	4	0	0	1	3	2
276	Phanerochaete chrysosporium	Phanerochaete	Phanerochaetaceae	Polyporales	Agaricomycetes	Basidiomycota	4	1	4	0	0	0	1	0	4
279	Aspergillus wentii	Aspergillus	Aspergillaceae	Eurotiales	Eurotiomycetes	Ascomycota	4	0	4	0	2	0	2	0	2
280	Aspergillus niger	Aspergillus	Aspergillaceae	Eurotiales	Eurotiomycetes	Ascomycota	3	0	2	0	3	4	1	0	1
281	Aspergillus niger	Aspergillus	Aspergillaceae	Eurotiales	Eurotiomycetes	Ascomycota	4	0	3	0	1	0	1	0	0
282	Aspergillus niger	Aspergillus	Aspergillaceae	Eurotiales	Eurotiomycetes	Ascomycota	4	0	4	0	2	4	1	0	2
283	Pycnoporus sanguineus	Pycnoporus	Polyporaceae	Polyporales	Agaricomycetes	Basidiomycota	3	0	3	0	0	0	2	1	1
347	Bjerkandera sp.	Bjerkandera	Meruliaceae	Polyporales	Agaricomycetes	Basidiomycota	3	1	3	4	0	0	1	0	0
348	Phlebia radiata	Phlebia	Meruliaceae	Polyporales	Agaricomycetes	Basidiomycota	4	3	3	0	0	0	2	2	1
349	Phanerochaete sordida	Phanerochaete	Phanerochaetaceae	Polyporales	Agaricomycetes	Basidiomycota	4	3	3	0	0	0	1	1	2
350	Perenniporia subacida	Perenniporia	Polyporaceae	Polyporales	Agaricomycetes	Basidiomycota	4	4	3	0	0	0	2	3	3
351	Pycnoporus cinnabarinus	Pycnoporus	Polyporaceae	Polyporales	Agaricomycetes	Basidiomycota	4	0	3	1	0	0	1	2	2
353	Lentinula edodes	Lentinula	Omphalotaceae	Agaricales	Agaricomycetes	Basidiomycota	4	0	0	0	0	0	1	1	0
354	Pycnoporus cinnabarinus	Pycnoporus	Polyporaceae	Polyporales	Agaricomycetes	Basidiomycota	4	4	3	3	1	4	2	2	1
355	Pycnoporus cinnabarinus	Pycnoporus	Polyporaceae	Polyporales	Agaricomycetes	Basidiomycota	4	0	2	0	0	0	1	2	3
356	Pycnoporus cinnabarinus	Pycnoporus	Polyporaceae	Polyporales	Agaricomycetes	Basidiomycota	3	0	2	4	0	0	2	0	0
357	Neolentinus lepideus	Neolentinus	Gloeophyllaceae	Gloeophyllales	Agaricomycetes	Basidiomycota	4	1	3	4	0	0	1	1	0
358	Postia placenta	Postia	Fomitopsidaceae	Polyporales	Agaricomycetes	Basidiomycota	3	0	2	4	0	0	0	0	0
379	Pycnoporus cinnabarinus	Pycnoporus	Polyporaceae	Polyporales	Agaricomycetes	Basidiomycota	4	4	3	0	1	0	2	3	4
382	Phanerochaete chrysosporium	Phanerochaete	Phanerochaetaceae	Polyporales	Agaricomycetes	Basidiomycota	4	3	3	0	0	0	1	0	3
384	Agaricus bisporus var. bisporus	Agaricus	Agaricaceae	Agaricales	Agaricomycetes	Basidiomycota	4	0	0	0	1	0	1	2	0
385	Gloeophyllum trabeum	Gloeophyllum	Gloeophyllaceae	Gloeophyllales	Agaricomycetes	Basidiomycota	3	0	2	4	0	0	1	0	0
386	Phlebia radiata	Phlebia	Meruliaceae	Polyporales	Agaricomycetes	Basidiomycota	4	4	3	0	1	0	1	2	2
387	Phanerochaete chrysosporium	Phanerochaete	Phanerochaetaceae	Polyporales	Agaricomycetes	Basidiomycota	4	0	2	0	0	0	1	1	3
389	Phanerochaete chrysosporium	Phanerochaete	Phanerochaetaceae	Polyporales	Agaricomycetes	Basidiomycota	4	4	3	1	0	0	1	1	2
391	Pycnoporus cinnabarinus	Pycnoporus	Polyporaceae	Polyporales	Agaricomycetes	Basidiomycota	4	0	4	0	1	4	1	2	3
392	Phanerochaete chrysosporium	Phanerochaete	Phanerochaetaceae	Polyporales	Agaricomycetes	Basidiomycota	4	0	3	0	0	0	1	1	2
393	Dichomitus squalens	Dichomitus	Polyporaceae	Polyporales	Agaricomycetes	Basidiomycota	3	2	4	0	0	0	1	2	2
394	Ceriporiopsis subvermispora	Ceriporiopsis	Meruliaceae	Polyporales	Agaricomycetes	Basidiomycota	4	3	0	0	0	0	1	1	3
395	Phanerochaete chrysosporium	Phanerochaete	Phanerochaetaceae	Polyporales	Agaricomycetes	Basidiomycota	4	0	2	0	0	0	1	1	3
396	Pleurotus ostreatus	Pleurotus	Pleurotaceae	Agaricales	Agaricomycetes	Basidiomycota	3	3	1	0	0	0	1	2	2
398	Perenniporia subacida	Perenniporia	Polyporaceae	Polyporales	Agaricomycetes	Basidiomycota	3	3	3	0	0	0	1	0	0
399	Ceriporiopsis subvermispora	Ceriporiopsis	Meruliaceae	Polyporales	Agaricomycetes	Basidiomycota	3	4	3	0	0	0	0	0	2
401	Panus conchatus	Panus	Polyporaceae	Polyporales	Agaricomycetes	Basidiomycota	4	4	0	0	1	0	2	2	3
402	Ganoderma applanatum	Ganoderma	Ganodermataceae	Polyporales	Agaricomycetes	Basidiomycota	4	0	2	0	0	0	3	3	0
405	Aspergillus japonicus	Aspergillus	Aspergillaceae	Eurotiales	Eurotiomycetes	Ascomycota	4	0	3	0	1	0	1	0	2
406	Mycena sanguinolenta	Mycena	Mycenaceae	Agaricales	Agaricomycetes	Basidiomycota	4	0	0	0	0	0	1	1	0
407	Gymnopus peronatus	Gymnopus	Omphalotaceae	Agaricales	Agaricomycetes	Basidiomycota	4	0	3	0	0	0	2	1	1
408	Stropharia rugosoannulata	Stropharia	Strophariaceae	Agaricales	Agaricomycetes	Basidiomycota	3	0	3	0	1	0	2	0	1
409	Trichaptum abietinum	Trichaptum	Polyporaceae	Polyporales	Agaricomycetes	Basidiomycota	3	4	0	0	2	4	1	3	1
413	Phanerochaete chrysosporium	Phanerochaete	Phanerochaetaceae	Polyporales	Agaricomycetes	Basidiomycota	4	0	3	0	0	0	1	0	3
419	Aspergillus niger	Aspergillus	Aspergillaceae	Eurotiales	Eurotiomycetes	Ascomycota	3	0	3	0	2	0	1	0	2
420	Aspergillus niger	Aspergillus	Aspergillaceae	Eurotiales	Eurotiomycetes	Ascomycota	4	0	3	0	2	4	1	0	2
421	Aspergillus niger	Aspergillus	Aspergillaceae	Eurotiales	Eurotiomycetes	Ascomycota	3	0	3	0	2	4	1	0	2
422	Aspergillus niger	Aspergillus	Aspergillaceae	Eurotiales	Eurotiomycetes	Ascomycota	3	0	3	0	2	4	1	0	2
424	Geotrichum candidum	Geotrichum	Dipodascaceae	Saccharomycetales	Saccharomycetes	Ascomycota	2	0	1	0	0	0	1	0	1
425	Penicillium sp.	Penicillium	Aspergillaceae	Eurotiales	Eurotiomycetes	Ascomycota	4	0	3	0	0	0	1	0	0
426	Penicillium sp.	Penicillium	Aspergillaceae	Eurotiales	Eurotiomycetes	Ascomycota	3	0	3	0	1	4	1	0	0
430	Aspergillus niger	Aspergillus	Aspergillaceae	Eurotiales	Eurotiomycetes	Ascomycota	4	0	3	0	2	0	1	0	2
433	Daedalea quercina	Daedalea	Fomitopsidaceae	Polyporales	Agaricomycetes	Basidiomycota	4	3	3	4	0	0	1	0	0
448	Penicillium roqueforti	Penicillium	Aspergillaceae	Eurotiales	Eurotiomycetes	Ascomycota	4	0	4	0	0	0	2	0	0
449	Aspergillus niger	Aspergillus	Aspergillaceae	Eurotiales	Eurotiomycetes	Ascomycota	3	0	3	0	2	4	1	0	3
453	Aspergillus terreus	Aspergillus	Aspergillaceae	Eurotiales	Eurotiomycetes	Ascomycota	3	1	3	4	2	4	2	0	2
475	Aspergillus niger	Aspergillus	Aspergillaceae	Eurotiales	Eurotiomycetes	Ascomycota	3	0	3	0	2	4	1	0	2
476	Aspergillus niger	Aspergillus	Aspergillaceae	Eurotiales	Eurotiomycetes	Ascomycota	3	0	3	0	2	4	1	0	2
477	Aspergillus niger	Aspergillus	Aspergillaceae	Eurotiales	Eurotiomycetes	Ascomycota	3	0	3	0	2	4	1	0	2
478	Aspergillus niger	Aspergillus	Aspergillaceae	Eurotiales	Eurotiomycetes	Ascomycota	3	0	3	0	2	4	1	0	2
479	Aspergillus niger	Aspergillus	Aspergillaceae	Eurotiales	Eurotiomycetes	Ascomycota	3	0	3	0	2	4	1	0	2
480	Aspergillus niger	Aspergillus	Aspergillaceae	Eurotiales	Eurotiomycetes	Ascomycota	3	0	3	0	1	4	2	0	2
487	Trichoderma viride	Trichoderma	Hypocreaceae	Hypocreales	Sordariomycetes	Ascomycota	4	0	4	0	1	0	2	0	3
488	Aspergillus oryzae	Aspergillus	Aspergillaceae	Eurotiales	Eurotiomycetes	Ascomycota	3	0	3	0	2	4	2	0	1
493	Cyclocybe aegerita	Cyclocybe	Strophariaceae	Agaricales	Agaricomycetes	Basidiomycota	4	0	3	0	1	0	2	3	1
494	Coniophora arida	Coniophora	Coniophoraceae	Boletales	Agaricomycetes	Basidiomycota	3	0	3	1	0	0	0	0	0
496	Phanerochaete chrysosporium	Phanerochaete	Phanerochaetaceae	Polyporales	Agaricomycetes	Basidiomycota	4	0	3	0	0	0	0	0	3
499	Phanerochaete chrysosporium	Phanerochaete	Phanerochaetaceae	Polyporales	Agaricomycetes	Basidiomycota	4	0	2	0	0	0	1	0	3
500	Phanerochaete chrysosporium	Phanerochaete	Phanerochaetaceae	Polyporales	Agaricomycetes	Basidiomycota	4	0	3	0	0	0	1	0	2
503	Ceratobasidium sp.	Ceratobasidium	Ceratobasidiaceae	Cantharellales	Agaricomycetes	Basidiomycota	4	0	3	3	0	0	1	0	0
504	Chondrostereum purpureum	Chondrostereum	Cyphellaceae	Agaricales	Agaricomycetes	Basidiomycota	4	0	1	0	0	0	2	3	0
505	Aurantiporus fissilis	Aurantiporus	Polyporaceae	Polyporales	Agaricomycetes	Basidiomycota	4	0	3	4	0	0	0	0	0
506	Ceratobasidium sp.	Ceratobasidium	Ceratobasidiaceae	Cantharellales	Agaricomycetes	Basidiomycota	4	1	3	1	0	0	0	0	0
507	Phanerochaete chrysosporium	Phanerochaete	Phanerochaetaceae	Polyporales	Agaricomycetes	Basidiomycota	4	0	3	3	0	0	1	0	2
510	Oxyporus sp.	Oxyporus	Schizoporaceae	Hymenochaetales	Agaricomycetes	Basidiomycota	4	3	4	2	1	0	1	1	3
511	Bjerkandera adusta	Bjerkandera	Meruliaceae	Polyporales	Agaricomycetes	Basidiomycota	4	2	3	1	0	0	1	0	0
512	Laetisaria arvalis	Laetisaria	Corticiaceae	Corticiales	Agaricomycetes	Basidiomycota	4	0	2	0	1	4	1	3	2
514	Laetisaria arvalis	Laetisaria	Corticiaceae	Corticiales	Agaricomycetes	Basidiomycota	3	1	2	0	1	4	1	3	2
517	Agaricus bitorquis	Agaricus	Agaricaceae	Agaricales	Agaricomycetes	Basidiomycota	4	0	0	0	0	0	0	2	2
524	Heterobasidion annosum	Heterobasidion	Bondarzewiaceae	Russulales	Agaricomycetes	Basidiomycota	4	0	0	0	2	4	1	1	0
525	Bjerkandera adusta	Bjerkandera	Meruliaceae	Polyporales	Agaricomycetes	Basidiomycota	4	4	3	1	1	4	1	2	2
528	Phanerochaete chrysosporium	Phanerochaete	Phanerochaetaceae	Polyporales	Agaricomycetes	Basidiomycota	4	0	3	0	0	0	1	0	4
529	Phanerochaete chrysosporium	Phanerochaete	Phanerochaetaceae	Polyporales	Agaricomycetes	Basidiomycota	4	0	3	0	1	0	1	0	3
530	Phanerochaete chrysosporium	Phanerochaete	Phanerochaetaceae	Polyporales	Agaricomycetes	Basidiomycota	4	0	3	0	0	0	1	0	3
531	Phanerochaete chrysosporium	Phanerochaete	Phanerochaetaceae	Polyporales	Agaricomycetes	Basidiomycota	3	0	3	0	0	0	2	0	1
532	Phanerochaete chrysosporium	Phanerochaete	Phanerochaetaceae	Polyporales	Agaricomycetes	Basidiomycota	3	0	2	0	0	0	1	0	1
533	Phanerochaete chrysosporium	Phanerochaete	Phanerochaetaceae	Polyporales	Agaricomycetes	Basidiomycota	2	4	3	0	1	0	1	2	2
534	Daedalea quercina	Daedalea	Fomitopsidaceae	Polyporales	Agaricomycetes	Basidiomycota	4	3	4	4	0	0	0	0	0
536	Gloeophyllum sepiarium	Gloeophyllum	Gloeophyllaceae	Gloeophyllales	Agaricomycetes	Basidiomycota	4	0	3	4	2	4	1	0	0
537	Oxyporus latemarginatus	Oxyporus	Schizoporaceae	Hymenochaetales	Agaricomycetes	Basidiomycota	4	3	3	1	3	0	1	1	4
538	Laetiporus sulphureus	Laetiporus	Fomitopsidaceae	Polyporales	Agaricomycetes	Basidiomycota	4	0	3	0	0	0	2	0	3
539	Lentinus tigrinus	Lentinus	Polyporaceae	Polyporales	Agaricomycetes	Basidiomycota	4	0	4	0	2	0	2	3	4
540	Porodaedalea pini	Porodaedalea	Hymenochaetaceae	Hymenochaetales	Agaricomycetes	Basidiomycota	4	0	3	0	1	4	1	1	0
542	Pycnoporus sanguineus	Pycnoporus	Polyporaceae	Polyporales	Agaricomycetes	Basidiomycota	4	0	3	0	0	0	3	3	1
543	Trametes hirsuta	Trametes	Polyporaceae	Polyporales	Agaricomycetes	Basidiomycota	3	4	3	0	0	0	1	3	2
544	Ceriporiopsis subvermispora	Ceriporiopsis	Meruliaceae	Polyporales	Agaricomycetes	Basidiomycota	3	3	4	0	0	0	0	0	3
545	Ceriporiopsis subvermispora	Ceriporiopsis	Meruliaceae	Polyporales	Agaricomycetes	Basidiomycota	2	3	2	0	0	0	1	0	4
547	Ceriporiopsis subvermispora	Ceriporiopsis	Meruliaceae	Polyporales	Agaricomycetes	Basidiomycota	4	4	3	0	0	0	1	1	3
548	Ceriporiopsis subvermispora	Ceriporiopsis	Meruliaceae	Polyporales	Agaricomycetes	Basidiomycota	2	4	3	0	0	0	1	0	0
549	Gloeoporus dichrous	Gloeoporus	Meruliaceae	Polyporales	Agaricomycetes	Basidiomycota	3	0	2	0	0	0	1	0	0
551	Phlebiopsis gigantea	Phlebiopsis	Phanerochaetaceae	Polyporales	Agaricomycetes	Basidiomycota	4	0	3	0	0	0	0	0	4
552	Phanerochaete velutina	Phanerochaete	Phanerochaetaceae	Polyporales	Agaricomycetes	Basidiomycota	3	0	2	0	0	0	1	2	3
553	Phlebia radiata	Phlebia	Meruliaceae	Polyporales	Agaricomycetes	Basidiomycota	3	4	3	3	1	4	1	3	3
554	Pycnoporus cinnabarinus	Pycnoporus	Polyporaceae	Polyporales	Agaricomycetes	Basidiomycota	3	4	4	0	1	4	4	4	4
555	Trametes versicolor	Trametes	Polyporaceae	Polyporales	Agaricomycetes	Basidiomycota	2	4	3	0	0	0	2	4	3
558	Fomitopsis pinicola	Fomitopsis	Fomitopsidaceae	Polyporales	Agaricomycetes	Basidiomycota	2	0	2	3	0	0	1	0	0
560	Gloeophyllum sepiarium	Gloeophyllum	Gloeophyllaceae	Gloeophyllales	Agaricomycetes	Basidiomycota	4	4	3	4	1	4	1	2	0
561	Leucogyrophana mollusca	Leucogyrophana	Hygrophoropsidaceae	Boletales	Agaricomycetes	Basidiomycota	4	2	4	4	0	0	1	0	0
565	Pleurotus ostreatus	Pleurotus	Pleurotaceae	Agaricales	Agaricomycetes	Basidiomycota	3	1	3	0	0	0	2	3	1
568	Gymnopus peronatus	Gymnopus	Omphalotaceae	Agaricales	Agaricomycetes	Basidiomycota	4	0	4	0	0	0	0	0	0
572	Pleurotus ostreatus	Pleurotus	Pleurotaceae	Agaricales	Agaricomycetes	Basidiomycota	4	0	4	0	0	0	1	3	2
575	Megacollybia platyphylla	Megacollybia	Marasmiaceae	Agaricales	Agaricomycetes	Basidiomycota	4	0	3	0	0	0	0	0	0
582	Pholiota gummosa	Pholiota	Strophariaceae	Agaricales	Agaricomycetes	Basidiomycota	4	0	2	0	0	0	1	3	3
583	Gymnopus peronatus	Gymnopus	Omphalotaceae	Agaricales	Agaricomycetes	Basidiomycota	3	0	3	0	0	0	1	0	0
588	Mycena sanguinolenta	Mycena	Mycenaceae	Agaricales	Agaricomycetes	Basidiomycota	4	0	0	0	1	4	1	0	0
593	Phyllotopsis nidulans	Phyllotopsis	Tricholomataceae	Agaricales	Agaricomycetes	Basidiomycota	3	0	3	0	0	0	1	0	0
600	Agaricus xanthodermus	Agaricus	Agaricaceae	Agaricales	Agaricomycetes	Basidiomycota	4	0	0	0	1	0	1	1	0
614	Schizophyllum sp.	Schizophyllum	Schizophyllaceae	Agaricales	Agaricomycetes	Basidiomycota	4	0	3	0	0	0	1	0	2
619	Microporus sp.	Microporus	Polyporaceae	Polyporales	Agaricomycetes	Basidiomycota	3	0	3	0	1	4	1	0	2
624	Trichaptum biforme	Trichaptum	Polyporaceae	Polyporales	Agaricomycetes	Basidiomycota	4	0	0	0	3	4	1	2	2
626	Gloeoporus pannocinctus	Gloeoporus	Meruliaceae	Polyporales	Agaricomycetes	Basidiomycota	3	0	3	3	0	0	1	0	0
627	Spongipellis unicolor	Spongipellis	Polyporaceae	Polyporales	Agaricomycetes	Basidiomycota	3	0	3	0	0	0	0	0	0
628	Polyporus arcularius	Polyporus	Polyporaceae	Polyporales	Agaricomycetes	Basidiomycota	3	0	3	0	0	0	1	2	0
629	Poria sp.	Poria	Polyporaceae	Polyporales	Agaricomycetes	Basidiomycota	4	0	2	0	0	0	2	3	2
631	Ceriporiopsis gilvescens	Ceriporiopsis	Meruliaceae	Polyporales	Agaricomycetes	Basidiomycota	4	4	4	3	1	4	1	3	0
632	Trametes ochracea	Trametes	Polyporaceae	Polyporales	Agaricomycetes	Basidiomycota	3	4	4	4	0	0	2	0	0
633	Rigidoporus sp.	Rigidoporus	Meripilaceae	Polyporales	Agaricomycetes	Basidiomycota	4	3	3	0	0	0	1	2	3
634	Postia sericeomollis	Postia	Fomitopsidaceae	Polyporales	Agaricomycetes	Basidiomycota	4	1	4	4	0	0	0	0	0
635	Polyporus meridionalis	Polyporus	Polyporaceae	Polyporales	Agaricomycetes	Basidiomycota	4	4	3	3	0	0	2	3	4
640	Polyporus sp.	Polyporus	Polyporaceae	Polyporales	Agaricomycetes	Basidiomycota	3	0	2	0	0	0	1	0	0
641	Tyromyces sp.	Tyromyces	Polyporaceae	Polyporales	Agaricomycetes	Basidiomycota	4	0	4	4	0	0	0	0	1
642	Spongipellis unicolor	Spongipellis	Polyporaceae	Polyporales	Agaricomycetes	Basidiomycota	4	0	1	0	0	0	2	3	1
643	Skeletocutis sp.	Skeletocutis	Polyporaceae	Polyporales	Agaricomycetes	Basidiomycota	4	0	4	2	0	0	0	0	0
644	Ischnoderma sp.	Ischnoderma	Fomitopsidaceae	Polyporales	Agaricomycetes	Basidiomycota	4	0	3	0	0	0	2	0	0
645	Spongipellis litschaueri	Spongipellis	Polyporaceae	Polyporales	Agaricomycetes	Basidiomycota	4	0	4	0	0	0	1	3	0
648	Postia balsamea	Postia	Fomitopsidaceae	Polyporales	Agaricomycetes	Basidiomycota	4	0	4	0	0	0	0	0	0
649	Polyporus ciliatus	Polyporus	Polyporaceae	Polyporales	Agaricomycetes	Basidiomycota	4	0	4	0	0	0	1	2	0
650	Polyporus arcularius	Polyporus	Polyporaceae	Polyporales	Agaricomycetes	Basidiomycota	4	4	4	3	1	4	1	2	0
653	Strobilurus esculentus	Strobilurus	Physalacriaceae	Agaricales	Agaricomycetes	Basidiomycota	3	0	1	0	0	0	1	0	0
654	Gymnopus fusipes	Gymnopus	Omphalotaceae	Agaricales	Agaricomycetes	Basidiomycota	4	0	4	0	0	0	0	0	0
655	Agaricus xanthodermus	Agaricus	Agaricaceae	Agaricales	Agaricomycetes	Basidiomycota	3	0	2	0	0	0	1	3	0
656	Gymnopus erythropus	Gymnopus	Omphalotaceae	Agaricales	Agaricomycetes	Basidiomycota	4	0	3	0	0	0	1	0	0
657	Agaricus xanthodermus	Agaricus	Agaricaceae	Agaricales	Agaricomycetes	Basidiomycota	4	0	0	0	2	4	2	4	2
658	Panaeolus sphinctrinus	Panaeolus	Strophariaceae	Agaricales	Agaricomycetes	Basidiomycota	4	0	4	0	1	0	1	0	0
661	Marasmiellus ramealis	Marasmiellus	Omphalotaceae	Agaricales	Agaricomycetes	Basidiomycota	4	0	4	0	2	4	1	1	2
662	Ceriporiopsis rivulosa	Ceriporiopsis	Meruliaceae	Polyporales	Agaricomycetes	Basidiomycota	4	0	4	0	0	0	2	2	0
663	Ceriporiopsis rivulosa	Ceriporiopsis	Meruliaceae	Polyporales	Agaricomycetes	Basidiomycota	4	0	4	0	0	0	2	1	0
664	Aurantiporus fissilis	Aurantiporus	Polyporaceae	Polyporales	Agaricomycetes	Basidiomycota	4	0	4	0	0	0	3	0	2
665	Fomitopsis spraguei	Fomitopsis	Fomitopsidaceae	Polyporales	Agaricomycetes	Basidiomycota	4	2	4	4	1	0	1	0	0
666	Radulodon casearius	Radulodon	Meruliaceae	Polyporales	Agaricomycetes	Basidiomycota	4	0	3	0	0	0	2	1	2
668	Lentinellus castoreus	Lentinellus	Auriscalpiaceae	Russulales	Agaricomycetes	Basidiomycota	4	0	3	0	0	0	2	0	0
669	Rhodocollybia butyracea	Rhodocollybia	Omphalotaceae	Agaricales	Agaricomycetes	Basidiomycota	2	0	1	0	1	0	1	0	2
671	Marasmius oreades	Marasmius	Marasmiaceae	Agaricales	Agaricomycetes	Basidiomycota	4	0	1	0	1	0	2	0	2
674	Pholiota conissans	Pholiota	Strophariaceae	Agaricales	Agaricomycetes	Basidiomycota	3	0	0	0	0	0	1	3	0
678	Oxyporus latemarginatus	Oxyporus	Schizoporaceae	Hymenochaetales	Agaricomycetes	Basidiomycota	3	3	3	0	1	0	1	1	2
681	Tyromyces sp.	Tyromyces	Polyporaceae	Polyporales	Agaricomycetes	Basidiomycota	4	0	4	0	0	0	0	0	0
684	Lentinula edodes	Lentinula	Omphalotaceae	Agaricales	Agaricomycetes	Basidiomycota	4	0	2	0	0	0	1	0	1
687	Gloeophyllum odoratum	Gloeophyllum	Gloeophyllaceae	Gloeophyllales	Agaricomycetes	Basidiomycota	4	0	1	0	1	4	0	0	0
690	Xylobolus princeps	Xylobolus	Stereaceae	Russulales	Agaricomycetes	Basidiomycota	4	0	4	0	0	0	1	1	0
691	Stereum complicatum	Stereum	Stereaceae	Russulales	Agaricomycetes	Basidiomycota	4	0	4	0	0	0	1	0	1
693	Panellus stipticus	Panellus	Mycenaceae	Agaricales	Agaricomycetes	Basidiomycota	3	0	2	0	0	0	1	2	0
697	Skeletocutis lenis	Skeletocutis	Polyporaceae	Polyporales	Agaricomycetes	Basidiomycota	4	0	2	0	0	0	0	0	0
699	Pleurotus pulmonarius	Pleurotus	Pleurotaceae	Agaricales	Agaricomycetes	Basidiomycota	4	2	4	0	0	0	1	3	0
708	Galerina sideroides	Galerina	Strophariaceae	Agaricales	Agaricomycetes	Basidiomycota	4	1	0	0	1	0	1	0	0
709	Hyphoderma setigerum	Hyphoderma	Meruliaceae	Polyporales	Agaricomycetes	Basidiomycota	4	0	4	0	0	0	2	0	3
712	Mycena polygramma	Mycena	Mycenaceae	Agaricales	Agaricomycetes	Basidiomycota	3	0	0	0	2	0	1	2	0
713	Mycena zephirus	Mycena	Mycenaceae	Agaricales	Agaricomycetes	Basidiomycota	4	0	0	0	1	0	1	1	1
714	Panaeolus fimicola	Panaeolus	Strophariaceae	Agaricales	Agaricomycetes	Basidiomycota	4	0	4	0	0	0	0	0	0
715	Panaeolus sphinctrinus	Panaeolus	Strophariaceae	Agaricales	Agaricomycetes	Basidiomycota	4	0	4	0	1	4	1	0	0
738	Xerula longipes	Xerula	Physalacriaceae	Agaricales	Agaricomycetes	Basidiomycota	4	0	2	0	2	4	0	0	0
744	Perenniporia subacida	Perenniporia	Polyporaceae	Polyporales	Agaricomycetes	Basidiomycota	4	3	4	0	1	0	3	2	4
745	Lentinus tigrinus	Lentinus	Polyporaceae	Polyporales	Agaricomycetes	Basidiomycota	4	0	4	0	1	0	1	2	4
748	Mycena galericulata	Mycena	Mycenaceae	Agaricales	Agaricomycetes	Basidiomycota	3	0	0	0	1	4	2	2	1
749	Perenniporia fraxinea	Perenniporia	Polyporaceae	Polyporales	Agaricomycetes	Basidiomycota	4	1	4	0	0	0	4	2	2
750	Perenniporia subacida	Perenniporia	Polyporaceae	Polyporales	Agaricomycetes	Basidiomycota	4	0	3	3	0	0	2	2	1
752	Trametes versicolor	Trametes	Polyporaceae	Polyporales	Agaricomycetes	Basidiomycota	4	4	4	3	0	0	1	2	4
753	Ganoderma resinaceum	Ganoderma	Ganodermataceae	Polyporales	Agaricomycetes	Basidiomycota	4	2	4	0	3	0	3	2	4
754	Ganoderma resinaceum	Ganoderma	Ganodermataceae	Polyporales	Agaricomycetes	Basidiomycota	4	2	4	0	0	0	3	2	3
755	Ganoderma resinaceum	Ganoderma	Ganodermataceae	Polyporales	Agaricomycetes	Basidiomycota	4	0	4	0	0	0	3	2	2
758	Abortiporus biennis	Abortiporus	Meruliaceae	Polyporales	Agaricomycetes	Basidiomycota	4	0	4	0	3	0	3	1	4
759	Meripilus giganteus	Meripilus	Meripilaceae	Polyporales	Agaricomycetes	Basidiomycota	4	0	4	0	1	0	1	1	1
763	Stereum rugosum	Stereum	Stereaceae	Russulales	Agaricomycetes	Basidiomycota	3	0	3	0	1	0	1	2	1
768	Xylobolus frustulatus	Xylobolus	Stereaceae	Russulales	Agaricomycetes	Basidiomycota	3	0	2	2	1	0	1	0	0
788	Peniophora albobadia	Peniophora	Peniophoraceae	Russulales	Agaricomycetes	Basidiomycota	3	0	3	0	1	0	1	2	1
793	Crustomyces subabruptus	Crustomyces	Cystostereaceae	Polyporales	Agaricomycetes	Basidiomycota	4	0	3	3	1	0	0	0	0
803	Sistotrema coroniferum	Sistotrema	Hydnaceae	Cantharellales	Agaricomycetes	Basidiomycota	4	0	3	0	0	0	2	0	0
807	Hericium coralloides	Hericium	Hericiaceae	Russulales	Agaricomycetes	Basidiomycota	3	0	0	0	0	0	1	0	0
827	Aspergillus awamori	Aspergillus	Aspergillaceae	Eurotiales	Eurotiomycetes	Ascomycota	3	0	3	1	1	4	1	0	0
845	Lepista nuda	Lepista	Tricholomataceae	Agaricales	Agaricomycetes	Basidiomycota	4	0	3	0	1	4	2	3	0
851	Macrolepiota fuliginosa	Macrolepiota	Agaricaceae	Agaricales	Agaricomycetes	Basidiomycota	4	0	0	0	1	0	3	2	0
853	Pleurotus ostreatus	Pleurotus	Pleurotaceae	Agaricales	Agaricomycetes	Basidiomycota	3	1	3	0	0	0	2	3	2
857	Agaricus bisporus var. bisporus	Agaricus	Agaricaceae	Agaricales	Agaricomycetes	Basidiomycota	2	0	0	0	1	0	1	3	1
870	Fibroporia vaillantii	Fibroporia	Polyporaceae	Polyporales	Agaricomycetes	Basidiomycota	3	2	3	0	0	0	0	0	0
875	Ganoderma resinaceum	Ganoderma	Ganodermataceae	Polyporales	Agaricomycetes	Basidiomycota	3	0	3	0	0	0	2	3	0
886	Fomitopsis pinicola	Fomitopsis	Fomitopsidaceae	Polyporales	Agaricomycetes	Basidiomycota	4	0	3	0	0	0	1	0	0
895	Pycnoporus sanguineus	Pycnoporus	Polyporaceae	Polyporales	Agaricomycetes	Basidiomycota	4	2	3	0	0	0	1	2	1
902	Pycnoporus sanguineus	Pycnoporus	Polyporaceae	Polyporales	Agaricomycetes	Basidiomycota	4	4	4	0	0	0	3	3	3
920	Earliella scabrosa	Earliella	Polyporaceae	Polyporales	Agaricomycetes	Basidiomycota	4	4	4	0	0	0	4	2	0
938	Pycnoporus coccineus	Pycnoporus	Polyporaceae	Polyporales	Agaricomycetes	Basidiomycota	3	4	4	0	1	0	1	3	2
952	Trametes gibbosa	Trametes	Polyporaceae	Polyporales	Agaricomycetes	Basidiomycota	4	4	4	3	1	0	3	2	2
957	Trametes ljubarskyi	Trametes	Polyporaceae	Polyporales	Agaricomycetes	Basidiomycota	4	0	4	0	0	0	1	1	4
965	Bjerkandera adusta	Bjerkandera	Meruliaceae	Polyporales	Agaricomycetes	Basidiomycota	4	4	4	0	1	0	0	0	3
966	Panellus stipticus	Panellus	Mycenaceae	Agaricales	Agaricomycetes	Basidiomycota	4	0	0	0	0	0	1	1	0
967	Piptoporus betulinus	Piptoporus	Fomitopsidaceae	Polyporales	Agaricomycetes	Basidiomycota	3	1	4	4	1	4	1	0	0
969	Gymnopilus junonius	Gymnopilus	Strophariaceae	Agaricales	Agaricomycetes	Basidiomycota	4	3	0	0	2	4	1	3	3
977	Podospora anserina	Podospora	Lasiosphaeriaceae	Sordariales	Sordariomycetes	Ascomycota	4	0	1	0	1	4	0	0	0
980	Pycnoporus sanguineus	Pycnoporus	Polyporaceae	Polyporales	Agaricomycetes	Basidiomycota	2	3	2	1	0	0	1	3	3
985	Polyporus brumalis	Polyporus	Polyporaceae	Polyporales	Agaricomycetes	Basidiomycota	4	0	4	0	0	0	3	3	1
1008	Laccaria bicolor	Laccaria	Hydnangiaceae	Agaricales	Agaricomycetes	Basidiomycota	4	0	4	0	0	0	0	0	0
1009	Eutypa caribensis	Eutypa	Diatrypaceae	Xylariales	Sordariomycetes	Ascomycota	3	0	3	3	2	0	1	1	0
1010	Eutypa caribensis	Eutypa	Diatrypaceae	Xylariales	Sordariomycetes	Ascomycota	2	0	3	0	0	0	1	1	0
1011	Eutypa caribensis	Eutypa	Diatrypaceae	Xylariales	Sordariomycetes	Ascomycota	2	0	3	0	0	4	1	1	0
1012	Eutypella scoparia	Eutypella	Diatrypaceae	Xylariales	Sordariomycetes	Ascomycota	4	0	4	0	1	0	1	0	1
1014	Eutypella scoparia	Eutypella	Diatrypaceae	Xylariales	Sordariomycetes	Ascomycota	3	0	2	0	0	0	1	2	1
1017	Nectria pseudotrichia	Nectria	Nectriaceae	Hypocreales	Sordariomycetes	Ascomycota	3	0	4	2	0	0	0	0	2
1026	Ganoderma subfornicatum	Ganoderma	Ganodermataceae	Polyporales	Agaricomycetes	Basidiomycota	2	0	3	0	0	0	3	2	0
1030	Ganoderma sp.	Ganoderma	Ganodermataceae	Polyporales	Agaricomycetes	Basidiomycota	3	0	3	0	0	0	3	2	0
1037	Fomes fasciatus	Fomes	Polyporaceae	Polyporales	Agaricomycetes	Basidiomycota	3	0	3	0	0	0	1	2	0
1043	Ganoderma weberianum	Ganoderma	Ganodermataceae	Polyporales	Agaricomycetes	Basidiomycota	3	0	3	0	0	0	2	3	1
1046	Grammothele fuligo	Grammothele	Polyporaceae	Polyporales	Agaricomycetes	Basidiomycota	4	0	3	0	1	0	1	3	2
1048	Leiotrametes sp.	Leiotrametes	Polyporaceae	Polyporales	Agaricomycetes	Basidiomycota	4	3	4	3	0	0	3	2	0
1054	Leiotrametes sp.	Leiotrametes	Polyporaceae	Polyporales	Agaricomycetes	Basidiomycota	3	4	2	2	0	0	1	2	2
1055	Lenzites acuta	Lenzites	Polyporaceae	Polyporales	Agaricomycetes	Basidiomycota	4	4	4	4	0	0	1	3	3
1062	Fomitopsis rosea	Fomitopsis	Fomitopsidaceae	Polyporales	Agaricomycetes	Basidiomycota	4	2	3	0	0	0	1	0	0
1077	Tinctoporellus epimiltinus	Tinctoporellus	Polyporaceae	Polyporales	Agaricomycetes	Basidiomycota	4	0	4	0	0	0	3	2	2
1095	Rhizopus arrhizus var. arrhizus	Rhizopus	Mucoraceae	Mucorales	Mucuromycetes	Mucuromycota	3	0	3	0	1	0	2	0	1
1104	Trichoderma reesei	Trichoderma	Hypocreaceae	Hypocreales	Sordariomycetes	Ascomycota	4	0	4	0	1	0	2	0	2
1106	Earliella scabrosa	Earliella	Polyporaceae	Polyporales	Agaricomycetes	Basidiomycota	2	3	2	0	0	0	3	2	0
1122	Artolenzites elegans	Artolenzites	Polyporaceae	Polyporales	Agaricomycetes	Basidiomycota	4	4	4	4	1	0	3	3	4
1123	Phlebia sp.	Phlebia	Meruliaceae	Polyporales	Agaricomycetes	Basidiomycota	4	4	3	0	0	0	2	1	0
1126	Coriolopsis sp.	Coriolopsis	Polyporaceae	Polyporales	Agaricomycetes	Basidiomycota	3	3	3	0	0	0	1	2	2
1148	Postia stiptica	Postia	Fomitopsidaceae	Polyporales	Agaricomycetes	Basidiomycota	4	0	4	0	0	0	0	0	0
1161	Ganoderma adspersum	Ganoderma	Ganodermataceae	Polyporales	Agaricomycetes	Basidiomycota	4	3	4	0	1	0	3	2	1
1162	Grifola frondosa	Grifola	Fomitopsidaceae	Polyporales	Agaricomycetes	Basidiomycota	4	2	3	1	1	0	1	1	2
1187	Daedaleopsis confragosa	Daedaleopsis	Polyporaceae	Polyporales	Agaricomycetes	Basidiomycota	3	0	3	0	0	0	2	2	1
1190	Amauroderma calcigenum	Amauroderma	Ganodermataceae	Polyporales	Agaricomycetes	Basidiomycota	3	1	3	0	0	4	1	3	2
1192	Perenniporia ochroleuca	Perenniporia	Polyporaceae	Polyporales	Agaricomycetes	Basidiomycota	4	2	3	1	0	0	1	1	0
1195	Omphalotus olearius	Omphalotus	Omphalotaceae	Agaricales	Agaricomycetes	Basidiomycota	4	0	4	1	0	0	1	1	0
1215	Abortiporus biennis	Abortiporus	Meruliaceae	Polyporales	Agaricomycetes	Basidiomycota	3	0	2	0	1	0	2	3	2
1228	Amauroderma sp.	Amauroderma	Ganodermataceae	Polyporales	Agaricomycetes	Basidiomycota	4	0	4	0	2	0	2	1	1
1240	Grammothele fuligo	Grammothele	Polyporaceae	Polyporales	Agaricomycetes	Basidiomycota	4	3	4	1	1	0	2	2	3
1242	Xylaria schweinitzii	Xylaria	Xylariaceae	Xylariales	Sordariomycetes	Ascomycota	4	1	4	0	2	0	3	2	2
1243	Xylaria cubensis	Xylaria	Xylariaceae	Xylariales	Sordariomycetes	Ascomycota	4	0	4	0	3	0	3	2	4
1244	Xylaria scruposa	Xylaria	Xylariaceae	Xylariales	Sordariomycetes	Ascomycota	4	0	4	0	4	0	4	2	4
1245	Sinosphaeria bambusicola	Sinosphaeria	Thyridiaceae	Sordariales	Sordariomycetes	Ascomycota	4	0	4	0	0	0	1	1	1
1280	Artolenzites elegans	Artolenzites	Polyporaceae	Polyporales	Agaricomycetes	Basidiomycota	3	3	2	0	0	0	1	3	2
1323	Fomes fomentarius	Fomes	Polyporaceae	Polyporales	Agaricomycetes	Basidiomycota	3	4	3	2	0	0	2	3	1
1328	Hexagonia nitida	Hexagonia	Polyporaceae	Polyporales	Agaricomycetes	Basidiomycota	3	4	2	0	0	0	1	3	2
1331	Coniochaeta rubrosetosa	Coniochaeta	Coniochaetaceae	Coniochaetales	Sordariomycetes	Ascomycota	3	1	3	1	1	4	1	0	0
1333	Xylaria curta	Xylaria	Xylariaceae	Xylariales	Sordariomycetes	Ascomycota	3	0	3	0	0	0	1	2	0
1334	Xylaria adscendens	Xylaria	Xylariaceae	Xylariales	Sordariomycetes	Ascomycota	4	0	2	0	3	4	3	1	0
1335	Xylaria multiplex var. microsperma	Xylaria	Xylariaceae	Xylariales	Sordariomycetes	Ascomycota	4	0	4	0	0	0	1	1	0
1336	Xylaria squamulosa	Xylaria	Xylariaceae	Xylariales	Sordariomycetes	Ascomycota	3	0	3	0	1	0	2	2	0
1337	Xylaria telfairi	Xylaria	Xylariaceae	Xylariales	Sordariomycetes	Ascomycota	4	0	2	0	1	4	3	2	3
1338	Kretzschmaria pavimentosa	Kretzschmaria	Xylariaceae	Xylariales	Sordariomycetes	Ascomycota	3	0	3	0	2	0	2	1	2
1339	Xylaria comosoides	Xylaria	Xylariaceae	Xylariales	Sordariomycetes	Ascomycota	4	0	3	0	1	4	2	1	1
1340	Xylaria multiplex	Xylaria	Xylariaceae	Xylariales	Sordariomycetes	Ascomycota	2	0	3	0	1	0	1	2	1
1343	Ophiocordyceps ditmarii	Ophiocordyceps	Ophiocordycipitaceae	Hypocreales	Sordariomycetes	Ascomycota	2	0	2	0	0	0	1	0	0
1344	Xylaria sp.	Xylaria	Xylariaceae	Xylariales	Sordariomycetes	Ascomycota	4	0	4	0	2	0	3	1	4
1360	Fomitopsis palustris	Fomitopsis	Fomitopsidaceae	Polyporales	Agaricomycetes	Basidiomycota	4	0	4	0	1	4	2	0	0
1361	Trametes sp.	Trametes	Polyporaceae	Polyporales	Agaricomycetes	Basidiomycota	4	4	4	0	1	4	1	3	4
1368	Leiotrametes lactinea	Leiotrametes	Polyporaceae	Polyporales	Agaricomycetes	Basidiomycota	4	4	4	3	0	0	2	2	3
1369	Leiotrametes menziesii	Leiotrametes	Polyporaceae	Polyporales	Agaricomycetes	Basidiomycota	4	4	3	0	1	0	2	3	1
1386	Xylaria sp.	Xylaria	Xylariaceae	Xylariales	Sordariomycetes	Ascomycota	4	0	4	0	0	0	1	1	0
1390	Annulohypoxylon sp.	Annulohypoxylon	Xylariaceae	Xylariales	Sordariomycetes	Ascomycota	4	0	4	0	0	0	4	1	0
1396	Pycnoporus coccineus	Pycnoporus	Polyporaceae	Polyporales	Agaricomycetes	Basidiomycota	4	3	4	0	1	0	3	2	3
1397	Fomitopsis palustris	Fomitopsis	Fomitopsidaceae	Polyporales	Agaricomycetes	Basidiomycota	3	0	3	0	1	4	2	0	1
1431	Pycnoporus sanguineus	Pycnoporus	Polyporaceae	Polyporales	Agaricomycetes	Basidiomycota	4	3	4	0	2	0	3	2	4
1441	Cosmospora alpina	Cosmospora	Nectriaceae	Hypocreales	Sordariomycetes	Ascomycota	2	0	2	0	0	0	1	0	0
1445	Hypoxylon investiens	Hypoxylon	Xylariaceae	Xylariales	Sordariomycetes	Ascomycota	4	0	4	0	0	0	4	0	0
1447	Xylaria schweinitzii	Xylaria	Xylariaceae	Xylariales	Sordariomycetes	Ascomycota	3	0	3	0	0	0	2	1	1
1448	Xylaria pallida	Xylaria	Xylariaceae	Xylariales	Sordariomycetes	Ascomycota	2	0	3	0	0	0	1	1	1
1449	Camillea leprieurii	Camillea	Graphostromataceae	Xylariales	Sordariomycetes	Ascomycota	4	0	4	0	2	0	2	1	2
1454	Gloeophyllum odoratum	Gloeophyllum	Gloeophyllaceae	Gloeophyllales	Agaricomycetes	Basidiomycota	4	0	3	0	0	0	0	0	0
1457	Fomitopsis spraguei	Fomitopsis	Fomitopsidaceae	Polyporales	Agaricomycetes	Basidiomycota	4	0	3	2	0	0	2	1	1
1487	Aspergillus japonicus	Aspergillus	Aspergillaceae	Eurotiales	Eurotiomycetes	Ascomycota	4	0	3	0	1	0	1	0	0
1489	Aspergillus japonicus	Aspergillus	Aspergillaceae	Eurotiales	Eurotiomycetes	Ascomycota	4	0	3	0	1	0	2	0	0
1490	Aspergillus japonicus	Aspergillus	Aspergillaceae	Eurotiales	Eurotiomycetes	Ascomycota	4	0	3	0	1	0	1	0	1
1521	Aspergillus tubingensis	Aspergillus	Aspergillaceae	Eurotiales	Eurotiomycetes	Ascomycota	4	0	4	0	1	0	2	0	2
1524	Nodulisporium sp.	Nodulisporium	Xylariaceae	Xylariales	Sordariomycetes	Ascomycota	4	0	4	0	1	0	2	0	0
1526	Fomitopsis palustris	Fomitopsis	Fomitopsidaceae	Polyporales	Agaricomycetes	Basidiomycota	3	0	2	0	1	4	2	1	1
1531	Polyporus squamosus	Polyporus	Polyporaceae	Polyporales	Agaricomycetes	Basidiomycota	4	2	0	0	1	0	1	2	1
1532	Trametes versicolor	Trametes	Polyporaceae	Polyporales	Agaricomycetes	Basidiomycota	4	4	4	0	0	0	1	2	2
1533	Trichaptum perrottetii	Trichaptum	Polyporaceae	Polyporales	Agaricomycetes	Basidiomycota	4	0	2	0	0	0	1	1	0
1541	Humphreya coffeata	Humphreya	Ganodermataceae	Polyporales	Agaricomycetes	Basidiomycota	3	0	3	0	2	0	3	4	2
1543	Ganoderma flaviporum	Ganoderma	Ganodermataceae	Polyporales	Agaricomycetes	Basidiomycota	3	0	4	0	2	0	4	2	2
1548	Ganoderma weberianum	Ganoderma	Ganodermataceae	Polyporales	Agaricomycetes	Basidiomycota	3	0	3	0	0	0	2	3	2
1557	Leiotrametes menziesii	Leiotrametes	Polyporaceae	Polyporales	Agaricomycetes	Basidiomycota	3	4	3	0	1	4	2	4	3
1580	Hypomyces luteovirens	Hypomyces	Hypocreaceae	Hypocreales	Sordariomycetes	Ascomycota	3	0	3	0	1	4	2	4	0
1581	Cordyceps militaris	Cordyceps	Cordycipitaceae	Hypocreales	Sordariomycetes	Ascomycota	3	0	3	0	0	0	2	0	0
1584	Cosmospora sp.	Cosmospora	Nectriaceae	Hypocreales	Sordariomycetes	Ascomycota	3	0	0	0	1	0	2	0	0
1601	Ganoderma lucidum	Ganoderma	Ganodermataceae	Polyporales	Agaricomycetes	Basidiomycota	4	0	1	0	1	0	2	2	1
1604	Fomes fasciatus	Fomes	Polyporaceae	Polyporales	Agaricomycetes	Basidiomycota	4	2	4	0	0	0	1	3	0
1605	Grammothele fuligo	Grammothele	Polyporaceae	Polyporales	Agaricomycetes	Basidiomycota	4	0	3	0	1	4	1	3	2
1606	Cosmospora sp.	Cosmospora	Nectriaceae	Hypocreales	Sordariomycetes	Ascomycota	3	0	2	1	2	0	1	1	2
1607	Isaria farinosa	Isaria	Cordycipitaceae	Hypocreales	Sordariomycetes	Ascomycota	4	0	3	0	0	0	2	0	0
1608	Ophiocordyceps ditmarii	Ophiocordyceps	Ophiocordycipitaceae	Hypocreales	Sordariomycetes	Ascomycota	4	0	1	0	0	0	0	0	0
1610	Lasionectria martinicensis	Lasionectria	Nectriaceae	Hypocreales	Sordariomycetes	Ascomycota	3	0	3	4	1	4	2	1	0
1611	Thelonectria veuillotiana	Thelonectria	Nectriaceae	Hypocreales	Sordariomycetes	Ascomycota	3	0	3	2	1	4	1	1	0
1612	Eutypella sp.	Eutypella	Diatrypaceae	Xylariales	Sordariomycetes	Ascomycota	4	1	4	0	1	0	1	1	0
1613	Eutypella sp.	Eutypella	Diatrypaceae	Xylariales	Sordariomycetes	Ascomycota	3	0	3	0	1	0	2	2	1
1614	Eutypa sp.	Eutypa	Diatrypaceae	Xylariales	Sordariomycetes	Ascomycota	3	0	3	0	0	0	3	2	0
1615	Pronectria pertusariicola	Pronectria	Bionectriaceae	Hypocreales	Sordariomycetes	Ascomycota	4	0	0	0	1	4	1	0	0
1616	Neonectria sp.	Neonectria	Nectriaceae	Hypocreales	Sordariomycetes	Ascomycota	3	3	3	4	1	4	2	1	0
1617	Neonectria sp.	Neonectria	Nectriaceae	Hypocreales	Sordariomycetes	Ascomycota	3	0	3	4	1	4	2	1	0
1618	Cosmospora sp.	Cosmospora	Nectriaceae	Hypocreales	Sordariomycetes	Ascomycota	3	0	2	3	1	0	2	0	0
1619	Cosmospora sp.	Cosmospora	Nectriaceae	Hypocreales	Sordariomycetes	Ascomycota	3	0	2	3	0	0	3	0	0
1621	Stereum sp.	Stereum	Stereaceae	Russulales	Agaricomycetes	Basidiomycota	4	0	3	1	1	4	2	0	1
1622	Phellinus robustus	Phellinus	Hymenochaetaceae	Hymenochaetales	Agaricomycetes	Basidiomycota	3	0	2	0	1	4	2	1	0
1623	Fomitopsis pinicola	Fomitopsis	Fomitopsidaceae	Polyporales	Agaricomycetes	Basidiomycota	4	0	3	0	1	0	2	0	0
1624	Perenniporia martia	Perenniporia	Polyporaceae	Polyporales	Agaricomycetes	Basidiomycota	4	0	4	0	1	0	2	2	1
1625	Lentinus sp.	Lentinus	Polyporaceae	Polyporales	Agaricomycetes	Basidiomycota	3	3	3	0	0	0	1	3	1
1626	Lentinus sp.	Lentinus	Polyporaceae	Polyporales	Agaricomycetes	Basidiomycota	3	0	2	0	0	0	1	3	0
1627	Nigrofomes melanoporus	Nigrofomes	Polyporaceae	Polyporales	Agaricomycetes	Basidiomycota	3	3	2	0	0	0	1	3	3
1628	Mycosphaerella lateris	Mycosphaerella	Mycosphaerellaceae	Capnodiales	Dothideomycetes	Ascomycota	4	0	4	0	1	4	2	0	1
1629	Xylaria microceras	Xylaria	Xylariaceae	Xylariales	Sordariomycetes	Ascomycota	4	0	4	0	3	0	4	0	2
1630	Septoria eucalyptorum	Septoria	Mycosphaerellaceae	Capnodiales	Dothideomycetes	Ascomycota	3	0	3	0	2	4	1	0	0
1631	Xylaria hypoxylon	Xylaria	Xylariaceae	Xylariales	Sordariomycetes	Ascomycota	4	0	4	0	1	0	3	2	1
1632	Colletotrichum theobromicola	Colletotrichum	Glomerellaceae	Sordariales	Sordariomycetes	Ascomycota	3	0	3	4	1	4	2	1	1
1635	Passalora fulva	Passalora	Mycosphaerellaceae	Capnodiales	Dothideomycetes	Ascomycota	3	0	4	0	2	0	1	2	1
1636	Lophiostoma arundinis	Lophiostoma	Lophiostomataceae	Pleosporales	Dothideomycetes	Ascomycota	4	0	4	0	2	4	2	0	0
1637	Gibberella pulicaris	Gibberella	Nectriaceae	Hypocreales	Sordariomycetes	Ascomycota	3	0	4	0	1	0	2	0	1
1639	Neonectria coccinea	Neonectria	Nectriaceae	Hypocreales	Sordariomycetes	Ascomycota	3	0	2	1	0	0	1	1	1
1640	Bionectria ralfsii	Bionectria	Bionectriaceae	Hypocreales	Sordariomycetes	Ascomycota	4	0	4	0	0	0	3	0	1
1642	Cosmospora sp.	Cosmospora	Nectriaceae	Hypocreales	Sordariomycetes	Ascomycota	3	0	3	4	1	4	2	0	1
1644	Acremonium bavaricum	Acremonium	Incertae sedis Hypocreales	Hypocreales	Sordariomycetes	Ascomycota	3	0	4	0	2	4	1	0	1
1648	Pestalotiopsis sp.	Pestalotiopsis	Amphisphaeriaceae	Xylariales	Sordariomycetes	Ascomycota	3	0	3	0	1	4	2	1	0
1655	Pleurotus eryngii	Pleurotus	Pleurotaceae	Agaricales	Agaricomycetes	Basidiomycota	3	0	2	0	0	0	1	3	1
1657	Pleurotus ostreatus	Pleurotus	Pleurotaceae	Agaricales	Agaricomycetes	Basidiomycota	3	4	3	0	0	0	1	3	2
1670	Lepista sp.	Lepista	Tricholomataceae	Agaricales	Agaricomycetes	Basidiomycota	4	0	0	0	2	0	2	2	1
1671	Lepista sp.	Lepista	Tricholomataceae	Agaricales	Agaricomycetes	Basidiomycota	4	0	2	0	0	0	3	0	0
1673	Irpex lacteus	Irpex	Irpicaceae	Polyporales	Agaricomycetes	Basidiomycota	4	3	4	0	0	0	1	1	4
1676	Lentinus crinitus	Lentinus	Polyporaceae	Polyporales	Agaricomycetes	Basidiomycota	2	1	2	0	0	0	1	2	3
1678	Pleurotus sp.	Pleurotus	Pleurotaceae	Agaricales	Agaricomycetes	Basidiomycota	4	4	4	0	0	0	2	2	2
1710	Ganoderma sp.	Ganoderma	Ganodermataceae	Polyporales	Agaricomycetes	Basidiomycota	3	0	3	0	0	0	2	2	0
1748	Cosmospora sp.	Cosmospora	Nectriaceae	Hypocreales	Sordariomycetes	Ascomycota	3	0	0	0	0	0	2	0	0
1763	Striatibotrys oleronensis	Striatibotrys	Stachybotryaceae	Hypocreales	Sordariomycetes	Ascomycota	3	0	2	0	0	0	1	0	2
1788	Leiotrametes menziesii	Leiotrametes	Polyporaceae	Polyporales	Agaricomycetes	Basidiomycota	4	3	4	0	2	0	3	3	4
1798	Trametes polyzona	Trametes	Polyporaceae	Polyporales	Agaricomycetes	Basidiomycota	3	4	3	4	1	0	1	3	3
1827	Aspergillus fumigatus	Aspergillus	Aspergillaceae	Eurotiales	Eurotiomycetes	Ascomycota	4	0	3	0	2	0	1	1	2
1830	Ganoderma weberianum	Ganoderma	Ganodermataceae	Polyporales	Agaricomycetes	Basidiomycota	3	0	3	0	0	0	2	3	2
1851	Ganoderma weberianum	Ganoderma	Ganodermataceae	Polyporales	Agaricomycetes	Basidiomycota	3	3	3	0	0	0	2	3	1
1856	Pycnoporus puniceus	Pycnoporus	Polyporaceae	Polyporales	Agaricomycetes	Basidiomycota	4	0	0	0	0	0	2	2	0
1859	Boletus edulis	Boletus	Boletaceae	Boletales	Agaricomycetes	Basidiomycota	4	0	4	0	1	0	2	1	2
1865	Omphalotus olearius	Omphalotus	Omphalotaceae	Agaricales	Agaricomycetes	Basidiomycota	3	1	3	1	1	0	1	1	0
1906	Humphreya coffeata	Humphreya	Ganodermataceae	Polyporales	Agaricomycetes	Basidiomycota	4	0	4	0	0	0	2	2	0
1929	Hexagonia hydnoides	Hexagonia	Polyporaceae	Polyporales	Agaricomycetes	Basidiomycota	4	4	4	3	0	0	1	2	0
1936	Fusarium sporotrichioides	Fusarium	Nectriaceae	Hypocreales	Sordariomycetes	Ascomycota	3	0	2	0	0	0	2	0	1
1937	Fusarium sporotrichioides	Fusarium	Nectriaceae	Hypocreales	Sordariomycetes	Ascomycota	4	0	4	0	0	0	1	0	0
1939	Fusarium avenaceum	Fusarium	Nectriaceae	Hypocreales	Sordariomycetes	Ascomycota	4	0	4	0	2	4	1	0	1
1944	Fusarium culmorum	Fusarium	Nectriaceae	Hypocreales	Sordariomycetes	Ascomycota	3	0	3	0	1	4	2	0	1
1949	Fusarium culmorum	Fusarium	Nectriaceae	Hypocreales	Sordariomycetes	Ascomycota	3	0	3	0	1	4	2	0	1
1967	Fusarium graminearum	Fusarium	Nectriaceae	Hypocreales	Sordariomycetes	Ascomycota	4	0	0	0	1	4	3	0	0
1973	Fusarium graminearum	Fusarium	Nectriaceae	Hypocreales	Sordariomycetes	Ascomycota	3	0	3	0	1	0	2	0	2
1977	Fusarium graminearum	Fusarium	Nectriaceae	Hypocreales	Sordariomycetes	Ascomycota	3	0	3	0	1	4	1	0	0
1982	Fusarium graminearum	Fusarium	Nectriaceae	Hypocreales	Sordariomycetes	Ascomycota	4	0	4	0	2	4	1	0	2
1995	Fusarium graminearum	Fusarium	Nectriaceae	Hypocreales	Sordariomycetes	Ascomycota	3	0	3	0	1	4	2	0	0
2020	Fusarium graminearum	Fusarium	Nectriaceae	Hypocreales	Sordariomycetes	Ascomycota	4	0	3	0	1	0	2	0	1
2040	Fusarium culmorum	Fusarium	Nectriaceae	Hypocreales	Sordariomycetes	Ascomycota	3	0	3	0	1	4	1	0	1
2108	Fusarium culmorum	Fusarium	Nectriaceae	Hypocreales	Sordariomycetes	Ascomycota	4	0	2	0	0	0	0	0	0
2138	Fusarium culmorum	Fusarium	Nectriaceae	Hypocreales	Sordariomycetes	Ascomycota	4	0	4	0	1	4	1	0	2
2163	Fusarium proliferatum	Fusarium	Nectriaceae	Hypocreales	Sordariomycetes	Ascomycota	3	1	2	4	1	4	1	0	1
2166	Fusarium verticillioides	Fusarium	Nectriaceae	Hypocreales	Sordariomycetes	Ascomycota	3	3	3	3	3	4	1	0	3
2167	Fusarium verticillioides	Fusarium	Nectriaceae	Hypocreales	Sordariomycetes	Ascomycota	3	3	3	4	1	4	2	2	1
2168	Fusarium subglutinans	Fusarium	Nectriaceae	Hypocreales	Sordariomycetes	Ascomycota	4	1	4	3	3	4	1	0	3
2169	Fusarium verticillioides	Fusarium	Nectriaceae	Hypocreales	Sordariomycetes	Ascomycota	4	3	4	4	1	4	2	0	1
2198	Fusarium verticillioides	Fusarium	Nectriaceae	Hypocreales	Sordariomycetes	Ascomycota	3	3	4	4	2	4	2	0	1
2250	Fusarium verticillioides	Fusarium	Nectriaceae	Hypocreales	Sordariomycetes	Ascomycota	4	2	4	4	2	4	2	0	1
2251	Fusarium verticillioides	Fusarium	Nectriaceae	Hypocreales	Sordariomycetes	Ascomycota	3	3	4	4	1	0	2	0	1
2252	Fusarium verticillioides	Fusarium	Nectriaceae	Hypocreales	Sordariomycetes	Ascomycota	3	3	3	4	1	4	2	1	1
2257	Fusarium graminearum	Fusarium	Nectriaceae	Hypocreales	Sordariomycetes	Ascomycota	4	0	3	0	2	0	2	0	2
2261	Trametes maxima	Trametes	Polyporaceae	Polyporales	Agaricomycetes	Basidiomycota	4	4	4	3	1	0	2	3	3
2262	Ganoderma martinicense	Ganoderma	Ganodermataceae	Polyporales	Agaricomycetes	Basidiomycota	3	2	4	1	0	0	2	3	0
2263	Trametes polyzona	Trametes	Polyporaceae	Polyporales	Agaricomycetes	Basidiomycota	3	3	3	0	1	0	2	3	3
2264	Loweporus tephroporus	Loweporus	Polyporaceae	Polyporales	Agaricomycetes	Basidiomycota	4	3	3	0	0	0	3	3	1
2265	Fomes meliae	Fomes	Polyporaceae	Polyporales	Agaricomycetes	Basidiomycota	4	0	4	0	1	4	2	0	0
2266	Ganoderma sp.	Ganoderma	Ganodermataceae	Polyporales	Agaricomycetes	Basidiomycota	4	0	3	0	0	0	1	3	1
2298	Fusarium tricinctum	Fusarium	Nectriaceae	Hypocreales	Sordariomycetes	Ascomycota	4	0	4	0	1	4	1	0	1
2300	Rosellinia corticium	Rosellinia	Xylariaceae	Xylariales	Sordariomycetes	Ascomycota	4	0	4	0	0	0	4	0	1
2301	Pseudonectria buxii	Pseudonectria	Nectriaceae	Hypocreales	Sordariomycetes	Ascomycota	3	0	3	0	1	0	2	0	0
2302	Phoma aliena	Phoma	Pleosporaceae	Pleosporales	Dothideomycetes	Ascomycota	3	1	2	0	0	4	1	1	0
2303	Clonostachys buxi	Clonostachys	Bionectriaceae	Hypocreales	Sordariomycetes	Ascomycota	3	0	3	0	1	4	1	0	0
2304	Stagonosporopsis dorenboschii	Stagonosporopsis	Pleosporaceae	Pleosporales	Dothideomycetes	Ascomycota	3	1	3	0	0	4	0	0	1
2305	Leptosphaerulina argentinensis	Leptosphaerulina	Pleosporaceae	Pleosporales	Dothideomycetes	Ascomycota	4	1	4	0	0	0	3	1	2
2306	Perenniporia martia	Perenniporia	Polyporaceae	Polyporales	Agaricomycetes	Basidiomycota	3	0	3	3	0	0	2	0	2
2307	Perenniporia martia	Perenniporia	Polyporaceae	Polyporales	Agaricomycetes	Basidiomycota	3	0	3	0	0	0	1	0	2
2308	Pleurotus djamor	Pleurotus	Pleurotaceae	Agaricales	Agaricomycetes	Basidiomycota	3	1	2	0	0	0	1	2	0
2309	Leiotrametes menziesii	Leiotrametes	Polyporaceae	Polyporales	Agaricomycetes	Basidiomycota	4	4	4	0	1	0	2	1	4
2310	Perenniporiella neofulva	Perenniporiella	Polyporaceae	Polyporales	Agaricomycetes	Basidiomycota	3	4	2	3	0	0	1	1	1
2311	Perenniporiella neofulva	Perenniporiella	Polyporaceae	Polyporales	Agaricomycetes	Basidiomycota	3	4	2	3	0	0	1	1	2
2312	Perenniporiella neofulva	Perenniporiella	Polyporaceae	Polyporales	Agaricomycetes	Basidiomycota	3	4	3	3	0	0	1	0	2
2313	Perenniporiella neofulva	Perenniporiella	Polyporaceae	Polyporales	Agaricomycetes	Basidiomycota	3	4	1	0	0	0	1	1	2
2314	Perenniporiella neofulva	Perenniporiella	Polyporaceae	Polyporales	Agaricomycetes	Basidiomycota	3	3	3	0	0	0	1	1	2
2315	Leiotrametes menziesii	Leiotrametes	Polyporaceae	Polyporales	Agaricomycetes	Basidiomycota	4	4	4	3	1	0	2	1	4
2316	Humphreya coffeata	Humphreya	Ganodermataceae	Polyporales	Agaricomycetes	Basidiomycota	3	0	4	0	0	0	1	3	2
2317	Trametes membranacea	Trametes	Polyporaceae	Polyporales	Agaricomycetes	Basidiomycota	3	4	3	0	0	0	2	2	0
2318	Trametes polyzona	Trametes	Polyporaceae	Polyporales	Agaricomycetes	Basidiomycota	4	4	4	0	1	0	2	2	4
2319	Polyporus sp.	Polyporus	Polyporaceae	Polyporales	Agaricomycetes	Basidiomycota	4	1	4	0	1	0	2	0	3
2320	Polyporus tricholoma	Polyporus	Polyporaceae	Polyporales	Agaricomycetes	Basidiomycota	4	0	4	0	0	0	2	2	2
2321	Tinctoporellus epimiltinus	Tinctoporellus	Polyporaceae	Polyporales	Agaricomycetes	Basidiomycota	4	0	4	0	0	0	3	2	4
2322	Tinctoporellus epimiltinus	Tinctoporellus	Polyporaceae	Polyporales	Agaricomycetes	Basidiomycota	4	0	4	0	0	0	2	2	4
2323	Tinctoporellus epimiltinus	Tinctoporellus	Polyporaceae	Polyporales	Agaricomycetes	Basidiomycota	4	0	4	0	1	0	3	3	4
2324	Tinctoporellus epimiltinus	Tinctoporellus	Polyporaceae	Polyporales	Agaricomycetes	Basidiomycota	4	0	4	0	0	0	3	2	4
2325	Tinctoporellus epimiltinus	Tinctoporellus	Polyporaceae	Polyporales	Agaricomycetes	Basidiomycota	4	4	4	0	0	0	3	2	4
2327	Asterostroma sp.	Asterostroma	Lachnocladiaceae	Russulales	Agaricomycetes	Basidiomycota	4	1	2	1	0	0	1	1	0
2328	Asterostroma sp.	Asterostroma	Lachnocladiaceae	Russulales	Agaricomycetes	Basidiomycota	4	2	3	0	1	0	2	1	1
2329	Asterostroma sp.	Asterostroma	Lachnocladiaceae	Russulales	Agaricomycetes	Basidiomycota	3	2	2	0	0	0	1	1	1
2330	Perenniporia centrali-africana	Perenniporia	Polyporaceae	Polyporales	Agaricomycetes	Basidiomycota	4	4	4	0	0	0	1	2	4
2331	Chaetomella raphigera	Chaetomella	Chaetomellaceae	Chaetomellales	Leotiomycetes	Ascomycota	4	0	3	4	0	0	1	0	2
2332	Paracremonium inflatum	Paracremonium	Nectriaceae	Hypocreales	Sordariomycetes	Ascomycota	3	0	4	0	1	0	1	0	1
2333	Tinctoporellus epimiltinus	Tinctoporellus	Polyporaceae	Polyporales	Agaricomycetes	Basidiomycota	4	0	4	0	0	0	3	2	4
2334	Stilbocrea colubrensis	Stilbocrea	Bionectriaceae	Hypocreales	Sordariomycetes	Ascomycota	4	0	4	4	0	0	1	0	1
2335	Stilbocrea gracilipes	Stilbocrea	Bionectriaceae	Hypocreales	Sordariomycetes	Ascomycota	4	0	3	4	0	0	2	0	0
2336	Stilbocrea macrostoma	Stilbocrea	Bionectriaceae	Hypocreales	Sordariomycetes	Ascomycota	4	0	4	0	0	0	3	0	0
2337	Peethambara spirostriata	Peethambara	Stachybotryaceae	Hypocreales	Sordariomycetes	Ascomycota	4	0	2	0	1	4	2	1	0
2338	Cookeina sulcipes	Cookeina	Sarcoscyphaceae	Pezizales	Pezizomycetes	Ascomycota	3	0	2	0	1	0	2	3	0
2339	Vivantia guadalupensis	Vivantia	Xylariaceae	Xylariales	Sordariomycetes	Ascomycota	4	0	4	3	0	0	1	0	0
2340	Vivantia guadalupensis	Vivantia	Xylariaceae	Xylariales	Sordariomycetes	Ascomycota	4	0	3	3	0	0	0	1	0
2341	Camillea obularia	Camillea	Graphostromataceae	Xylariales	Sordariomycetes	Ascomycota	4	0	4	1	1	0	2	0	1
2342	Cosmospora sp.	Cosmospora	Nectriaceae	Hypocreales	Sordariomycetes	Ascomycota	3	0	3	4	0	0	2	0	0
2343	Camillea scriblita	Camillea	Graphostromataceae	Xylariales	Sordariomycetes	Ascomycota	4	2	4	1	1	0	1	2	1
2344	Cosmospora sp.	Cosmospora	Nectriaceae	Hypocreales	Sordariomycetes	Ascomycota	4	0	4	1	1	0	2	0	1
2345	Cosmospora sp.	Cosmospora	Nectriaceae	Hypocreales	Sordariomycetes	Ascomycota	4	0	4	0	1	0	2	0	0
2346	Fomitiporia jamaicensis	Fomitiporia	Hymenochaetaceae	Hymenochaetales	Agaricomycetes	Basidiomycota	4	4	3	0	1	0	1	2	3
2347	Fomitiporia sp.	Fomitiporia	Hymenochaetaceae	Hymenochaetales	Agaricomycetes	Basidiomycota	4	4	3	1	1	0	1	2	3
2348	Fomitiporia jamaicensis	Fomitiporia	Hymenochaetaceae	Hymenochaetales	Agaricomycetes	Basidiomycota	4	4	3	1	0	0	1	2	3
2349	Fomitiporia sp.	Fomitiporia	Hymenochaetaceae	Hymenochaetales	Agaricomycetes	Basidiomycota	3	2	2	0	0	0	1	1	0
2350	Fomitiporia jamaicensis	Fomitiporia	Hymenochaetaceae	Hymenochaetales	Agaricomycetes	Basidiomycota	4	4	3	2	1	0	1	2	2
2351	Fomitiporia jamaicensis	Fomitiporia	Hymenochaetaceae	Hymenochaetales	Agaricomycetes	Basidiomycota	4	4	3	0	0	4	2	2	0
2352	Fomitiporia neotropica	Fomitiporia	Hymenochaetaceae	Hymenochaetales	Agaricomycetes	Basidiomycota	4	4	4	1	1	4	2	2	3
2353	Fomitiporia jamaicensis	Fomitiporia	Hymenochaetaceae	Hymenochaetales	Agaricomycetes	Basidiomycota	3	4	3	1	1	0	2	2	3
2354	Fomitiporia sp.	Fomitiporia	Hymenochaetaceae	Hymenochaetales	Agaricomycetes	Basidiomycota	4	4	3	1	0	0	1	2	3
2355	Fomitiporia sp.	Fomitiporia	Hymenochaetaceae	Hymenochaetales	Agaricomycetes	Basidiomycota	4	3	3	1	1	4	2	2	2
2356	Truncospora tropicalis	Truncospora	Polyporaceae	Polyporales	Agaricomycetes	Basidiomycota	4	0	3	0	0	0	2	1	0
2357	Truncospora tropicalis	Truncospora	Polyporaceae	Polyporales	Agaricomycetes	Basidiomycota	4	2	4	0	0	0	1	2	0
2358	Truncospora tropicalis	Truncospora	Polyporaceae	Polyporales	Agaricomycetes	Basidiomycota	3	3	3	0	0	0	1	1	0
2359	Truncospora tropicalis	Truncospora	Polyporaceae	Polyporales	Agaricomycetes	Basidiomycota	2	0	3	0	0	0	1	2	0
2360	Truncospora tropicalis	Truncospora	Polyporaceae	Polyporales	Agaricomycetes	Basidiomycota	1	0	2	0	0	0	1	2	0
2361	Ganoderma sp.	Ganoderma	Ganodermataceae	Polyporales	Agaricomycetes	Basidiomycota	4	3	4	0	1	0	1	2	2
2362	Ganoderma sp.	Ganoderma	Ganodermataceae	Polyporales	Agaricomycetes	Basidiomycota	2	3	3	0	0	0	1	2	0
2363	Perenniporia centrali-africana	Perenniporia	Polyporaceae	Polyporales	Agaricomycetes	Basidiomycota	4	1	4	0	0	0	1	2	3
2364	Inonotus micantissimus	Inonotus	Hymenochaetaceae	Hymenochaetales	Agaricomycetes	Basidiomycota	4	1	2	0	0	0	3	3	0
2365	Inonotus micantissimus	Inonotus	Hymenochaetaceae	Hymenochaetales	Agaricomycetes	Basidiomycota	4	3	1	1	0	0	3	3	2
2366	Tropicoporus tropicalis	Tropicoporus	Hymenochaetaceae	Hymenochaetales	Agaricomycetes	Basidiomycota	3	1	3	0	0	0	2	3	1
2367	Nigroporus vinosus	Nigroporus	Polyporaceae	Polyporales	Agaricomycetes	Basidiomycota	3	1	4	0	0	0	1	1	0
2368	Haploporus alabamae	Haploporus	Polyporaceae	Polyporales	Agaricomycetes	Basidiomycota	3	0	1	0	0	4	1	3	2
2369	Fulvifomes sp.	Fulvifomes	Hymenochaetaceae	Hymenochaetales	Agaricomycetes	Basidiomycota	4	0	1	4	0	0	2	1	0
2370	Amylosporus sp.	Amylosporus	Bondarzewiaceae	Russulales	Agaricomycetes	Basidiomycota	4	4	0	0	2	4	2	0	1
2371	Navisporus sp.	Navisporus	Polyporaceae	Polyporales	Agaricomycetes	Basidiomycota	4	0	4	0	0	0	2	3	4
2372	Fomitopsis pinicola	Fomitopsis	Fomitopsidaceae	Polyporales	Agaricomycetes	Basidiomycota	4	1	4	1	0	0	1	0	0
2373	Fomitopsis pinicola	Fomitopsis	Fomitopsidaceae	Polyporales	Agaricomycetes	Basidiomycota	4	0	4	0	0	0	1	0	0
2374	Microporellus obovatus	Microporellus	Polyporaceae	Polyporales	Agaricomycetes	Basidiomycota	4	2	4	0	0	0	2	3	0
2375	Inonotus rickii	Inonotus	Hymenochaetaceae	Hymenochaetales	Agaricomycetes	Basidiomycota	4	0	3	0	0	0	2	3	0
2376	Tropicoporus linteus	Tropicoporus	Hymenochaetaceae	Hymenochaetales	Agaricomycetes	Basidiomycota	3	2	2	0	1	4	1	3	0
2377	Tropicoporus linteus	Tropicoporus	Hymenochaetaceae	Hymenochaetales	Agaricomycetes	Basidiomycota	3	3	2	1	1	4	1	3	0
2378	Phellinus apiahynus	Phellinus	Hymenochaetaceae	Hymenochaetales	Agaricomycetes	Basidiomycota	4	2	3	0	1	4	2	2	2
2379	Nigrofomes melanoporus	Nigrofomes	Polyporaceae	Polyporales	Agaricomycetes	Basidiomycota	4	2	3	0	1	4	1	3	0
2380	Phellinus amazonicus sp. nov.	Phellinus	Hymenochaetaceae	Hymenochaetales	Agaricomycetes	Basidiomycota	4	0	4	0	1	4	1	1	1
2381	Phellinus amazonicus sp. nov.	Phellinus	Hymenochaetaceae	Hymenochaetales	Agaricomycetes	Basidiomycota	3	0	3	0	1	4	1	1	0
2382	Phellinus amazonicus sp. nov.	Phellinus	Hymenochaetaceae	Hymenochaetales	Agaricomycetes	Basidiomycota	4	0	4	0	1	4	1	1	1
2383	Ganoderma resinaceum	Ganoderma	Ganodermataceae	Polyporales	Agaricomycetes	Basidiomycota	3	1	3	0	0	0	2	3	0
2384	Nigrofomes melanoporus	Nigrofomes	Polyporaceae	Polyporales	Agaricomycetes	Basidiomycota	4	3	1	0	1	4	2	3	0
2385	Jumillera viridis	Jumillera	Xylariaceae	Xylariales	Sordariomycetes	Ascomycota	2	1	3	1	0	0	1	0	0
2386	Jumillera cinerea	Jumillera	Xylariaceae	Xylariales	Sordariomycetes	Ascomycota	4	1	4	1	0	0	1	0	0
2387	Paramicrocera oropensis	Paramicrocera	Nectriaceae	Hypocreales	Sordariomycetes	Ascomycota	4	2	4	1	0	0	1	0	0
2388	Paramicrocera oropensis	Paramicrocera	Nectriaceae	Hypocreales	Sordariomycetes	Ascomycota	4	2	4	0	0	0	1	0	0
2389	Pronectria robergei	Pronectria	Bionectriaceae	Hypocreales	Sordariomycetes	Ascomycota	4	0	4	0	0	0	0	0	0
2391	Pronectria pertusariicola	Pronectria	Bionectriaceae	Hypocreales	Sordariomycetes	Ascomycota	3	0	4	0	1	0	1	0	1
2392	Stylonectria sp.	Stylonectria	Nectriaceae	Hypocreales	Sordariomycetes	Ascomycota	4	0	4	0	0	0	2	1	0
2393	Fusarium sp.	Fusarium	Nectriaceae	Hypocreales	Sordariomycetes	Ascomycota	3	0	3	1	0	0	0	0	0
2394	Cookeina speciosa	Cookeina	Sarcoscyphaceae	Pezizales	Pezizomycetes	Ascomycota	3	0	3	0	0	0	3	0	0
2395	Cookeina tricholoma	Cookeina	Sarcoscyphaceae	Pezizales	Pezizomycetes	Ascomycota	2	0	2	0	1	0	2	2	0
2396	Acremonium sp.	Acremonium	Incertae sedis Hypocreales	Hypocreales	Sordariomycetes	Ascomycota	3	0	2	0	0	0	1	0	0
2397	Coriolopsis cognata	Coriolopsis	Polyporaceae	Polyporales	Agaricomycetes	Basidiomycota	4	0	4	0	0	0	1	0	0
2398	Haploporus alabamae	Haploporus	Polyporaceae	Polyporales	Agaricomycetes	Basidiomycota	3	0	2	0	0	0	1	2	2
2399	Haploporus alabamae	Haploporus	Polyporaceae	Polyporales	Agaricomycetes	Basidiomycota	4	0	2	0	1	0	1	2	3
2400	Haploporus alabamae	Haploporus	Polyporaceae	Polyporales	Agaricomycetes	Basidiomycota	4	1	3	0	0	0	1	2	2
2401	Pyrofomes albomarginatus	Pyrofomes	Polyporaceae	Polyporales	Agaricomycetes	Basidiomycota	4	1	1	1	0	0	0	0	0
2402	Perenniporia martia	Perenniporia	Polyporaceae	Polyporales	Agaricomycetes	Basidiomycota	4	0	4	0	1	4	3	1	3
2403	Larssoniporia tropicalis	Larssoniporia	Polyporaceae	Polyporales	Agaricomycetes	Basidiomycota	2	4	3	0	0	0	3	3	0
2404	Larssoniporia tropicalis	Larssoniporia	Polyporaceae	Polyporales	Agaricomycetes	Basidiomycota	2	0	4	0	0	0	3	2	0
2405	Larssoniporia tropicalis	Larssoniporia	Polyporaceae	Polyporales	Agaricomycetes	Basidiomycota	2	3	3	3	0	0	3	2	1
2406	Truncospora sp.	Truncospora	Polyporaceae	Polyporales	Agaricomycetes	Basidiomycota	4	0	3	0	0	0	1	0	0
2407	Polyporus sp.	Polyporus	Polyporaceae	Polyporales	Agaricomycetes	Basidiomycota	1	0	2	0	0	0	1	1	3
2408	Perenniporia sp.	Perenniporia	Polyporaceae	Polyporales	Agaricomycetes	Basidiomycota	4	0	0	0	0	0	1	2	3
2409	Perenniporia sp.	Perenniporia	Polyporaceae	Polyporales	Agaricomycetes	Basidiomycota	4	0	1	0	1	4	2	2	3
2410	Fomitiporia sp.	Fomitiporia	Hymenochaetaceae	Hymenochaetales	Agaricomycetes	Basidiomycota	4	4	3	1	1	0	1	3	1
2411	Fomitiporia sp.	Fomitiporia	Hymenochaetaceae	Hymenochaetales	Agaricomycetes	Basidiomycota	4	4	3	1	1	0	1	3	2
2412	Fomitiporia sp.	Fomitiporia	Hymenochaetaceae	Hymenochaetales	Agaricomycetes	Basidiomycota	4	4	4	0	1	4	2	2	3
2413	Fomitiporia sp.	Fomitiporia	Hymenochaetaceae	Hymenochaetales	Agaricomycetes	Basidiomycota	3	1	3	4	0	0	1	1	0
2414	Fomitiporia sp.	Fomitiporia	Hymenochaetaceae	Hymenochaetales	Agaricomycetes	Basidiomycota	4	4	3	0	1	4	3	2	3
2415	Fomitiporia sp.	Fomitiporia	Hymenochaetaceae	Hymenochaetales	Agaricomycetes	Basidiomycota	4	4	3	0	1	4	2	2	2
2416	Fuscoporia sp.	Fuscoporia	Hymenochaetaceae	Hymenochaetales	Agaricomycetes	Basidiomycota	4	4	4	0	1	4	1	2	1
2417	Fuscoporia sp.	Fuscoporia	Hymenochaetaceae	Hymenochaetales	Agaricomycetes	Basidiomycota	2	4	2	0	0	0	1	1	0
2418	Fuscoporia sp.	Fuscoporia	Hymenochaetaceae	Hymenochaetales	Agaricomycetes	Basidiomycota	4	1	2	0	0	0	1	1	0
2419	Fuscoporia sp.	Fuscoporia	Hymenochaetaceae	Hymenochaetales	Agaricomycetes	Basidiomycota	2	3	2	0	0	0	1	1	2
2420	Fuscoporia sp.	Fuscoporia	Hymenochaetaceae	Hymenochaetales	Agaricomycetes	Basidiomycota	2	0	2	0	0	0	1	1	0
2422	Fomitopsis sp.	Fomitopsis	Fomitopsidaceae	Polyporales	Agaricomycetes	Basidiomycota	4	0	4	0	1	4	3	0	1
2423	Flavodon flavus	Flavodon	Meruliaceae	Polyporales	Agaricomycetes	Basidiomycota	4	0	4	0	0	0	4	2	0
2424	Coriolopsis sp.	Coriolopsis	Polyporaceae	Polyporales	Agaricomycetes	Basidiomycota	3	2	3	0	1	0	1	0	2
2425	Coriolopsis sp.	Coriolopsis	Polyporaceae	Polyporales	Agaricomycetes	Basidiomycota	4	4	3	3	0	0	1	1	2
2426	Coriolopsis caperata	Coriolopsis	Polyporaceae	Polyporales	Agaricomycetes	Basidiomycota	1	1	3	0	0	0	1	2	2
2427	Rigidoporus sp.	Rigidoporus	Meripilaceae	Polyporales	Agaricomycetes	Basidiomycota	3	2	3	0	0	0	1	1	2
2428	Rigidoporus sp.	Rigidoporus	Meripilaceae	Polyporales	Agaricomycetes	Basidiomycota	4	1	4	0	1	0	2	1	2
2429	Ganoderma sp.	Ganoderma	Ganodermataceae	Polyporales	Agaricomycetes	Basidiomycota	3	3	3	0	1	0	2	2	0
2430	Ganoderma sp.	Ganoderma	Ganodermataceae	Polyporales	Agaricomycetes	Basidiomycota	3	2	3	0	1	0	2	3	1
2431	Fulvifomes sp.	Fulvifomes	Hymenochaetaceae	Hymenochaetales	Agaricomycetes	Basidiomycota	3	0	1	0	1	4	2	2	0
2432	Fulvifomes sp.	Fulvifomes	Hymenochaetaceae	Hymenochaetales	Agaricomycetes	Basidiomycota	4	0	0	0	1	0	1	0	0
2433	Amauroderma sp.	Amauroderma	Ganodermataceae	Polyporales	Agaricomycetes	Basidiomycota	4	1	4	0	0	0	3	3	3
2434	Amauroderma sp.	Amauroderma	Ganodermataceae	Polyporales	Agaricomycetes	Basidiomycota	4	3	3	0	3	4	3	3	3
2435	Amauroderma sp.	Amauroderma	Ganodermataceae	Polyporales	Agaricomycetes	Basidiomycota	4	1	4	0	1	0	3	3	3
2436	Amauroderma sp.	Amauroderma	Ganodermataceae	Polyporales	Agaricomycetes	Basidiomycota	4	4	3	2	0	0	2	1	3
2437	Amauroderma sp.	Amauroderma	Ganodermataceae	Polyporales	Agaricomycetes	Basidiomycota	4	3	4	3	0	0	2	2	3
2438	Amauroderma sp.	Amauroderma	Ganodermataceae	Polyporales	Agaricomycetes	Basidiomycota	4	0	3	0	0	0	2	2	0
2439	Amauroderma sp.	Amauroderma	Ganodermataceae	Polyporales	Agaricomycetes	Basidiomycota	3	0	2	0	0	0	1	2	0
2441	Amphinema sp.	Amphinema	Atheliaceae	Atheliales	Agaricomycetes	Basidiomycota	4	0	3	0	0	0	2	3	0
2442	Porogramme sp.	Porogramme	Polyporaceae	Polyporales	Agaricomycetes	Basidiomycota	4	4	3	0	0	0	2	3	2
2443	Rhizoctonia solani	Rhizoctonia	Ceratobasidiaceae	Cantharellales	Agaricomycetes	Basidiomycota	4	0	4	0	3	0	0	0	0
2445	Pycnoporus cinnabarinus	Pycnoporus	Polyporaceae	Polyporales	Agaricomycetes	Basidiomycota	4	4	3	0	0	0	1	1	0
2446	Fusarium culmorum	Fusarium	Nectriaceae	Hypocreales	Sordariomycetes	Ascomycota	4	0	4	0	0	0	2	0	0
2447	Mortierella alpina	Mortierella	Mortierellaceae	Mortierellales	Mortierellomycetes	Mucuromycota	4	0	4	0	0	0	1	0	0
2448	Fusarium oxysporum	Fusarium	Nectriaceae	Hypocreales	Sordariomycetes	Ascomycota	4	2	4	2	0	0	0	0	0
2449	Fusarium oxysporum	Fusarium	Nectriaceae	Hypocreales	Sordariomycetes	Ascomycota	4	3	4	4	0	0	0	0	0
2450	Fusarium oxysporum	Fusarium	Nectriaceae	Hypocreales	Sordariomycetes	Ascomycota	4	2	4	4	0	0	0	0	0
2451	Fusarium sp.	Fusarium	Nectriaceae	Hypocreales	Sordariomycetes	Ascomycota	3	0	3	0	0	0	2	0	0
2452	Trichoderma sp.	Trichoderma	Hypocreaceae	Hypocreales	Sordariomycetes	Ascomycota	3	0	3	0	0	0	2	0	0
2453	Fusarium oxysporum	Fusarium	Nectriaceae	Hypocreales	Sordariomycetes	Ascomycota	4	3	4	4	0	0	0	0	0
2454	Rhizoctonia solani	Rhizoctonia	Ceratobasidiaceae	Cantharellales	Agaricomycetes	Basidiomycota	4	0	4	0	0	0	3	1	3
2455	Inonotus sp.	Inonotus	Hymenochaetaceae	Hymenochaetales	Agaricomycetes	Basidiomycota	4	4	1	3	0	0	2	3	3
2456	Fulvifomes sp.	Fulvifomes	Hymenochaetaceae	Hymenochaetales	Agaricomycetes	Basidiomycota	4	0	0	0	1	4	2	1	0
2457	Fulvifomes sp.	Fulvifomes	Hymenochaetaceae	Hymenochaetales	Agaricomycetes	Basidiomycota	3	0	0	0	1	0	2	2	0
2458	Fuscoporia sp.	Fuscoporia	Hymenochaetaceae	Hymenochaetales	Agaricomycetes	Basidiomycota	3	4	3	0	1	0	2	1	1
2459	Metacordyceps chlamydosporia	Metacordyceps	Clavicipitaceae	Hypocreales	Sordariomycetes	Ascomycota	3	0	3	0	1	4	2	0	1
2460	Oligoporus wakefieldiae	Oligoporus	Dacryobolaceae	Polyporales	Agaricomycetes	Basidiomycota	4	1	3	2	1	0	0	0	0
2462	Penicillium freii	Penicillium	Aspergillaceae	Eurotiales	Eurotiomycetes	Ascomycota	3	1	4	0	0	0	2	0	0
2463	Absidia glauca	Absidia	Cunninghamellaceae	Mucorales	Mucuromycetes	Mucuromycota	3	0	3	0	0	0	0	0	0
2464	Mucor circinelloides	Mucor	Mucoraceae	Mucorales	Mucuromycetes	Mucuromycota	3	0	3	0	1	0	3	0	0
2465	Mucor hiemalis	Mucor	Mucoraceae	Mucorales	Mucuromycetes	Mucuromycota	4	0	4	0	0	0	0	0	0
2466	Mucor hiemalis	Mucor	Mucoraceae	Mucorales	Mucuromycetes	Mucuromycota	3	0	3	0	0	0	0	0	0
2467	Mucor sp.	Mucor	Mucoraceae	Mucorales	Mucuromycetes	Mucuromycota	3	0	3	0	0	0	0	0	0
2468	Thanatephorus cucumeris	Thanatephorus	Ceratobasidiaceae	Cantharellales	Agaricomycetes	Basidiomycota	4	0	0	0	0	0	0	0	0
2469	Trichoderma sp.	Trichoderma	Hypocreaceae	Hypocreales	Sordariomycetes	Ascomycota	4	0	4	0	0	0	0	0	4
2470	Fomitiporia mediterranea	Fomitiporia	Hymenochaetaceae	Hymenochaetales	Agaricomycetes	Basidiomycota	3	3	3	0	1	0	1	1	2
2471	Poronia sp.	Poronia	Xylariaceae	Xylariales	Sordariomycetes	Ascomycota	2	0	2	0	1	4	3	0	2
2472	Poronia sp.	Poronia	Xylariaceae	Xylariales	Sordariomycetes	Ascomycota	3	0	3	0	2	4	3	0	3
2474	Pleospora leptosphaerulinoides	Pleospora	Pleosporaceae	Pleosporales	Dothideomycetes	Ascomycota	2	0	2	0	3	4	3	0	0
2475	Nectria balansae	Nectria	Nectriaceae	Hypocreales	Sordariomycetes	Ascomycota	2	0	3	0	0	0	1	0	1
2476	Pseudopronectria oligospora	Pseudopronectria	Nectriaceae	Hypocreales	Sordariomycetes	Ascomycota	3	0	4	2	0	0	1	0	0
2477	Chrysonectria finisterensis	Chrysonectria	Nectriaceae	Hypocreales	Sordariomycetes	Ascomycota	1	0	1	0	2	4	3	0	0
2478	Verticillium sp.	Verticillium	Hypocreaceae	Hypocreales	Sordariomycetes	Ascomycota	4	0	4	0	1	4	2	0	0
2506	Nectriella jucunda	Nectriella	Bionectriaceae	Hypocreales	Sordariomycetes	Ascomycota	2	2	1	2	1	4	1	1	0
2507	Nectria balansae	Nectria	Nectriaceae	Hypocreales	Sordariomycetes	Ascomycota	3	0	3	2	1	0	2	0	0
2508	Bionectria sporodochialis	Bionectria	Bionectriaceae	Hypocreales	Sordariomycetes	Ascomycota	3	0	3	0	0	0	2	0	0
2509	Dialonectria sp.	Dialonectria	Nectriaceae	Hypocreales	Sordariomycetes	Ascomycota	4	0	1	4	0	0	2	0	0
2510	Dialonectria sp.	Dialonectria	Nectriaceae	Hypocreales	Sordariomycetes	Ascomycota	4	0	0	0	1	0	1	0	0
2511	Ijuhya aurantiaca	Ijuhya	Bionectriaceae	Hypocreales	Sordariomycetes	Ascomycota	4	0	2	0	4	0	1	1	0
2512	Metarhizium robertsii	Metarhizium	Clavicipitaceae	Hypocreales	Sordariomycetes	Ascomycota	3	0	2	0	0	0	2	0	1
2513	Metarhizium robertsii	Metarhizium	Clavicipitaceae	Hypocreales	Sordariomycetes	Ascomycota	4	0	2	0	0	0	2	0	1
2514	Metarhizium robertsii	Metarhizium	Clavicipitaceae	Hypocreales	Sordariomycetes	Ascomycota	4	0	4	0	1	4	2	0	0
2515	Metarhizium robertsii	Metarhizium	Clavicipitaceae	Hypocreales	Sordariomycetes	Ascomycota	4	0	3	0	1	0	2	0	1
2516	Pseudomicrostroma juglandis	Pseudomicrostroma	Microstromataceae	Microstromatales	Exobasidiomycetes	Basidiomycota	4	0	0	0	0	0	1	0	0
2517	Blastobotrys sp.	Blastobotrys	Trichomonascaceae	Saccharomycetales	Saccharomycetes	Ascomycota	3	0	3	0	0	0	1	0	0
2518	Laetiporus sulphureus	Laetiporus	Fomitopsidaceae	Polyporales	Agaricomycetes	Basidiomycota	4	0	4	0	1	0	2	0	1
2519	Perenniporia meridionalis	Perenniporia	Polyporaceae	Polyporales	Agaricomycetes	Basidiomycota	3	3	2	0	0	0	1	0	0
2520	Ganoderma lucidum	Ganoderma	Ganodermataceae	Polyporales	Agaricomycetes	Basidiomycota	4	0	0	0	0	0	1	3	0
2521	Aspergillus sydowii	Aspergillus	Aspergillaceae	Eurotiales	Eurotiomycetes	Ascomycota	3	0	3	0	1	0	2	0	1
2522	Rhinocladiella similis	Rhinocladiella	Herpotrichiellaceae	Chaetothyriales	Eurotiomycetes	Ascomycota	4	0	4	0	1	0	2	0	1
2523	Lasionectria germanica	Lasionectria	Nectriaceae	Hypocreales	Sordariomycetes	Ascomycota	4	0	1	0	2	4	1	0	2
2524	Neocosmospora pseudoilludens	Neocosmospora	Nectriaceae	Hypocreales	Sordariomycetes	Ascomycota	4	0	4	0	1	0	2	0	1
2525	Thelonectria ariegensis	Thelonectria	Nectriaceae	Hypocreales	Sordariomycetes	Ascomycota	3	0	3	1	2	4	1	0	1
2526	Lentinus tigrinus	Lentinus	Polyporaceae	Polyporales	Agaricomycetes	Basidiomycota	4	0	4	0	1	0	1	2	4
2527	Stereum sp.	Stereum	Stereaceae	Russulales	Agaricomycetes	Basidiomycota	4	0	4	0	0	0	1	2	4
2528	Fomitopsis pinicola	Fomitopsis	Fomitopsidaceae	Polyporales	Agaricomycetes	Basidiomycota	3	0	3	1	0	0	1	0	0
2529	Gloeophyllum sepiarium	Gloeophyllum	Gloeophyllaceae	Gloeophyllales	Agaricomycetes	Basidiomycota	4	3	3	0	1	0	1	0	0
2530	Abortiporus biennis	Abortiporus	Meruliaceae	Polyporales	Agaricomycetes	Basidiomycota	4	3	4	0	2	0	2	4	0
2531	Pholiota squarrosa	Pholiota	Strophariaceae	Agaricales	Agaricomycetes	Basidiomycota	4	0	1	0	0	0	0	0	0
2532	Lyophyllum sp.	Lyophyllum	Lyophyllaceae	Agaricales	Agaricomycetes	Basidiomycota	4	0	0	0	0	0	2	2	0
2533	Fomitopsis pinicola	Fomitopsis	Fomitopsidaceae	Polyporales	Agaricomycetes	Basidiomycota	4	3	3	4	0	0	1	0	0
2534	Pycnoporus cinnabarinus	Pycnoporus	Polyporaceae	Polyporales	Agaricomycetes	Basidiomycota	4	0	3	0	0	0	0	0	1
2535	Daedaleopsis confragosa var. tricolor	Daedaleopsis	Polyporaceae	Polyporales	Agaricomycetes	Basidiomycota	4	0	4	0	0	0	1	2	2
2536	Terana caerulea	Terana	Phanerochaetaceae	Polyporales	Agaricomycetes	Basidiomycota	4	1	3	0	1	0	1	0	1
2538	Abortiporus biennis	Abortiporus	Meruliaceae	Polyporales	Agaricomycetes	Basidiomycota	4	3	3	0	1	0	2	2	2
2539	Stereum sp.	Stereum	Stereaceae	Russulales	Agaricomycetes	Basidiomycota	4	0	4	0	2	0	1	2	3
2540	Pleurotus ostreatus	Pleurotus	Pleurotaceae	Agaricales	Agaricomycetes	Basidiomycota	4	0	3	0	0	0	2	2	3
2541	Pleurotus ostreatus	Pleurotus	Pleurotaceae	Agaricales	Agaricomycetes	Basidiomycota	4	0	4	0	0	0	2	2	2
2542	Daedaleopsis confragosa var. tricolor	Daedaleopsis	Polyporaceae	Polyporales	Agaricomycetes	Basidiomycota	3	0	3	0	1	0	1	2	2
2543	Schizophyllum commune	Schizophyllum	Schizophyllaceae	Agaricales	Agaricomycetes	Basidiomycota	4	0	4	0	0	0	1	0	1
2544	Irpex lacteus	Irpex	Irpicaceae	Polyporales	Agaricomycetes	Basidiomycota	4	2	4	0	0	0	0	0	3
2545	Fomes fomentarius	Fomes	Polyporaceae	Polyporales	Agaricomycetes	Basidiomycota	4	3	4	0	2	0	3	2	4
2546	Trametes versicolor	Trametes	Polyporaceae	Polyporales	Agaricomycetes	Basidiomycota	4	4	4	3	0	0	1	2	3
2547	Ganoderma resinaceum	Ganoderma	Ganodermataceae	Polyporales	Agaricomycetes	Basidiomycota	4	2	4	0	1	0	2	2	3
2548	Perenniporia fraxinea	Perenniporia	Polyporaceae	Polyporales	Agaricomycetes	Basidiomycota	4	2	4	0	0	0	1	2	4
2549	Pycnoporus sanguineus	Pycnoporus	Polyporaceae	Polyporales	Agaricomycetes	Basidiomycota	4	3	4	0	0	0	1	2	2
2550	Pycnoporus sanguineus	Pycnoporus	Polyporaceae	Polyporales	Agaricomycetes	Basidiomycota	4	0	4	0	0	0	2	2	4
2551	Coprinellus verrucispermus	Coprinellus	Psathyrellaceae	Agaricales	Agaricomycetes	Basidiomycota	4	1	3	0	0	0	1	1	1
2552	Coprinus sp.	Coprinus	Coprinaceae	Agaricales	Agaricomycetes	Basidiomycota	4	1	3	0	1	0	1	1	0
2553	Coprinopsis strossmayeri	Coprinopsis	Psathyrellaceae	Agaricales	Agaricomycetes	Basidiomycota	4	0	2	0	0	0	2	2	0
2554	Coprinopsis strossmayeri	Coprinopsis	Psathyrellaceae	Agaricales	Agaricomycetes	Basidiomycota	3	0	2	0	0	0	1	1	0
2555	Psathyrella candolleana	Psathyrella	Psathyrellaceae	Agaricales	Agaricomycetes	Basidiomycota	4	3	2	0	0	0	1	2	0
2557	Coprinopsis strossmayeri	Coprinopsis	Psathyrellaceae	Agaricales	Agaricomycetes	Basidiomycota	4	0	3	0	0	0	1	1	0
2558	Inonotus rickii	Inonotus	Hymenochaetaceae	Hymenochaetales	Agaricomycetes	Basidiomycota	3	0	1	0	0	0	2	2	1
2559	Phaeophlebiopsis peniophoroides	Phaeophlebiopsis	Meruliaceae	Polyporales	Agaricomycetes	Basidiomycota	4	4	4	3	0	0	1	1	4
2560	Coprinus cordisporus	Coprinus	Coprinaceae	Agaricales	Agaricomycetes	Basidiomycota	4	0	3	0	0	0	0	0	0
2561	Coprinellus xanthothrix	Coprinellus	Psathyrellaceae	Agaricales	Agaricomycetes	Basidiomycota	4	0	4	0	0	0	1	0	1
2562	Coprinus sp.	Coprinus	Coprinaceae	Agaricales	Agaricomycetes	Basidiomycota	3	0	2	1	0	0	0	0	0
2563	Porogramme albocincta	Porogramme	Polyporaceae	Polyporales	Agaricomycetes	Basidiomycota	4	1	4	0	1	0	2	2	3
2564	Grammothele subargentea	Grammothele	Polyporaceae	Polyporales	Agaricomycetes	Basidiomycota	4	1	4	0	1	0	1	2	4
2565	Gibberella sp.	Gibberella	Nectriaceae	Hypocreales	Sordariomycetes	Ascomycota	3	2	2	4	1	4	1	0	0
2566	Gibberella sp.	Gibberella	Nectriaceae	Hypocreales	Sordariomycetes	Ascomycota	4	1	4	4	2	4	2	0	1
2567	Gibberella sp.	Gibberella	Nectriaceae	Hypocreales	Sordariomycetes	Ascomycota	4	1	3	4	2	4	2	0	1
2568	Fusarium sp.	Fusarium	Nectriaceae	Hypocreales	Sordariomycetes	Ascomycota	4	0	3	0	2	4	1	0	0
2569	Fusarium sp.	Fusarium	Nectriaceae	Hypocreales	Sordariomycetes	Ascomycota	4	3	4	4	2	4	2	0	1
2570	Polyporus melanopus	Polyporus	Polyporaceae	Polyporales	Agaricomycetes	Basidiomycota	3	0	1	0	0	0	1	1	3
2571	Fomitopsis pinicola	Fomitopsis	Fomitopsidaceae	Polyporales	Agaricomycetes	Basidiomycota	4	0	4	0	0	0	2	0	0
2572	Stereum rugosum	Stereum	Stereaceae	Russulales	Agaricomycetes	Basidiomycota	4	0	4	0	0	0	2	2	3
2573	Fomes fomentarius	Fomes	Polyporaceae	Polyporales	Agaricomycetes	Basidiomycota	4	3	4	3	0	0	4	2	0
2574	Trametes versicolor	Trametes	Polyporaceae	Polyporales	Agaricomycetes	Basidiomycota	4	3	4	0	0	0	1	4	4
2575	Trametes hirsuta	Trametes	Polyporaceae	Polyporales	Agaricomycetes	Basidiomycota	4	3	4	0	1	0	2	4	2
2576	Trametes versicolor	Trametes	Polyporaceae	Polyporales	Agaricomycetes	Basidiomycota	4	0	4	0	2	0	3	2	3
2577	Trametes versicolor	Trametes	Polyporaceae	Polyporales	Agaricomycetes	Basidiomycota	4	4	3	3	0	0	1	3	3
2578	Trametes ochracea	Trametes	Polyporaceae	Polyporales	Agaricomycetes	Basidiomycota	3	4	3	0	0	0	2	0	1
2579	Postia stiptica	Postia	Fomitopsidaceae	Polyporales	Agaricomycetes	Basidiomycota	4	0	4	0	0	0	0	0	2
2580	Trametes versicolor	Trametes	Polyporaceae	Polyporales	Agaricomycetes	Basidiomycota	2	0	3	0	2	0	1	1	0
2581	Coprinellus xanthothrix	Coprinellus	Psathyrellaceae	Agaricales	Agaricomycetes	Basidiomycota	4	0	4	0	1	0	2	1	3
2582	Coprinellus radians	Coprinellus	Psathyrellaceae	Agaricales	Agaricomycetes	Basidiomycota	4	0	4	0	2	0	1	1	2
2583	Chondrostereum purpureum	Chondrostereum	Cyphellaceae	Agaricales	Agaricomycetes	Basidiomycota	4	0	4	0	1	0	2	1	2
2584	Coprinellus radians	Coprinellus	Psathyrellaceae	Agaricales	Agaricomycetes	Basidiomycota	4	1	3	0	1	0	2	1	2
2585	Heterobasidion annosum	Heterobasidion	Bondarzewiaceae	Russulales	Agaricomycetes	Basidiomycota	4	0	0	0	1	4	3	1	2
2586	Trametes versicolor	Trametes	Polyporaceae	Polyporales	Agaricomycetes	Basidiomycota	4	3	4	0	0	0	2	2	2
2587	Trametes gibbosa	Trametes	Polyporaceae	Polyporales	Agaricomycetes	Basidiomycota	4	4	3	0	0	0	3	2	3
2588	Fomes fomentarius	Fomes	Polyporaceae	Polyporales	Agaricomycetes	Basidiomycota	4	0	4	0	0	0	2	3	1
2589	Fomes fomentarius	Fomes	Polyporaceae	Polyporales	Agaricomycetes	Basidiomycota	3	3	3	0	0	0	2	3	1
2590	Bjerkandera adusta	Bjerkandera	Meruliaceae	Polyporales	Agaricomycetes	Basidiomycota	3	3	3	0	0	0	2	3	1
2591	Pseudocosmospora eutypellae	Pseudocosmospora	Nectriaceae	Hypocreales	Sordariomycetes	Ascomycota	4	0	3	4	1	0	1	0	0
2592	Geejayessia ruscicola	Geejayessia	Nectriaceae	Hypocreales	Sordariomycetes	Ascomycota	4	0	3	0	2	4	2	0	0
2593	Geonectria subalpina	Geonectria	Bionectriaceae	Hypocreales	Sordariomycetes	Ascomycota	4	0	3	0	1	4	2	1	0
2594	Pseudonectria buxii	Pseudonectria	Nectriaceae	Hypocreales	Sordariomycetes	Ascomycota	3	0	2	0	0	0	1	0	0
2595	Dothiora buxi	Dothiora	Dothioraceae	Dothideales	Dothideomycetes	Ascomycota	4	0	4	1	0	0	2	0	0
2596	Pseudonectria follicola	Pseudonectria	Nectriaceae	Hypocreales	Sordariomycetes	Ascomycota	3	0	3	0	1	4	2	0	0
2597	Calonectria pseudonaviculata	Calonectria	Nectriaceae	Hypocreales	Sordariomycetes	Ascomycota	3	0	3	0	1	0	1	2	1
2598	Fusarium sp.	Fusarium	Nectriaceae	Hypocreales	Sordariomycetes	Ascomycota	3	0	3	0	1	4	2	1	0
2599	Fusarium sp.	Fusarium	Nectriaceae	Hypocreales	Sordariomycetes	Ascomycota	4	0	3	0	1	4	1	0	0
2600	Fusarium sp.	Fusarium	Nectriaceae	Hypocreales	Sordariomycetes	Ascomycota	3	0	3	0	1	0	1	0	1
2601	Phoma sp.	Phoma	Pleosporaceae	Pleosporales	Dothideomycetes	Ascomycota	3	0	3	0	2	4	2	2	1
2602	Fusarium sp.	Fusarium	Nectriaceae	Hypocreales	Sordariomycetes	Ascomycota	3	0	3	0	1	4	1	0	0
2603	Phoma sp.	Phoma	Pleosporaceae	Pleosporales	Dothideomycetes	Ascomycota	4	0	4	0	2	4	1	1	0
2604	Phoma sp.	Phoma	Pleosporaceae	Pleosporales	Dothideomycetes	Ascomycota	3	0	3	0	1	4	2	1	0
2605	Septoria sp.	Septoria	Mycosphaerellaceae	Capnodiales	Dothideomycetes	Ascomycota	3	0	3	0	2	4	1	0	0
2606	Calonectria pseudonaviculata	Calonectria	Nectriaceae	Hypocreales	Sordariomycetes	Ascomycota	3	0	4	1	1	4	2	1	0
2607	Phoma sp.	Phoma	Pleosporaceae	Pleosporales	Dothideomycetes	Ascomycota	3	0	3	0	1	4	2	2	2
2608	Fusarium sp.	Fusarium	Nectriaceae	Hypocreales	Sordariomycetes	Ascomycota	3	0	3	0	1	4	1	0	2
2609	Fusarium flocciferum	Fusarium	Nectriaceae	Hypocreales	Sordariomycetes	Ascomycota	3	0	3	0	0	0	1	1	0
2610	Phoma aliena	Phoma	Pleosporaceae	Pleosporales	Dothideomycetes	Ascomycota	3	0	3	0	1	4	2	2	0
2611	Fusarium sp.	Fusarium	Nectriaceae	Hypocreales	Sordariomycetes	Ascomycota	3	0	3	0	2	4	1	0	2
2612	Phoma aliena	Phoma	Pleosporaceae	Pleosporales	Dothideomycetes	Ascomycota	3	0	3	0	1	4	2	1	0
2613	Botrytis sp.	Botrytis	Sclerotiniaceae	Helotiales	Leotiomycetes	Ascomycota	3	0	3	0	1	4	2	1	0
2614	Phoma sp.	Phoma	Pleosporaceae	Pleosporales	Dothideomycetes	Ascomycota	3	0	3	0	2	4	2	0	2
2615	Phoma sp.	Phoma	Pleosporaceae	Pleosporales	Dothideomycetes	Ascomycota	4	0	4	4	1	4	2	1	1
2617	Cyclocybe aegerita	Cyclocybe	Strophariaceae	Agaricales	Agaricomycetes	Basidiomycota	3	0	3	0	1	0	2	3	1
2618	Fomitopsis spraguei	Fomitopsis	Fomitopsidaceae	Polyporales	Agaricomycetes	Basidiomycota	4	3	3	4	0	0	1	0	0
2619	Fomitopsis pinicola	Fomitopsis	Fomitopsidaceae	Polyporales	Agaricomycetes	Basidiomycota	4	3	3	1	0	0	1	0	0
2620	Polyporus brumalis	Polyporus	Polyporaceae	Polyporales	Agaricomycetes	Basidiomycota	4	0	4	0	0	0	1	2	2
2621	Gloeophyllum sepiarium	Gloeophyllum	Gloeophyllaceae	Gloeophyllales	Agaricomycetes	Basidiomycota	4	3	1	0	2	4	1	0	0
2622	Gloeophyllum sepiarium	Gloeophyllum	Gloeophyllaceae	Gloeophyllales	Agaricomycetes	Basidiomycota	3	1	3	1	2	4	2	0	0
2623	Gloeophyllum sepiarium	Gloeophyllum	Gloeophyllaceae	Gloeophyllales	Agaricomycetes	Basidiomycota	3	0	1	0	2	4	2	0	0
2624	Fomitopsis pinicola	Fomitopsis	Fomitopsidaceae	Polyporales	Agaricomycetes	Basidiomycota	4	2	4	1	0	0	1	0	0
2625	Laetiporus sulphureus	Laetiporus	Fomitopsidaceae	Polyporales	Agaricomycetes	Basidiomycota	4	0	4	0	1	0	2	0	1
2626	Stereum gausapatum	Stereum	Stereaceae	Russulales	Agaricomycetes	Basidiomycota	4	0	3	0	0	0	2	2	1
2627	Stereum gausapatum	Stereum	Stereaceae	Russulales	Agaricomycetes	Basidiomycota	4	0	4	0	1	0	2	2	2
2628	Stereum gausapatum	Stereum	Stereaceae	Russulales	Agaricomycetes	Basidiomycota	4	0	4	0	1	0	2	2	3
2629	Inonotus hispidus	Inonotus	Hymenochaetaceae	Hymenochaetales	Agaricomycetes	Basidiomycota	2	0	2	0	1	4	1	2	0
2630	Dichomitus squalens	Dichomitus	Polyporaceae	Polyporales	Agaricomycetes	Basidiomycota	3	3	2	0	1	4	1	3	3
2631	Ganoderma adspersum	Ganoderma	Ganodermataceae	Polyporales	Agaricomycetes	Basidiomycota	3	0	3	0	1	0	2	2	0
2632	Daedaleopsis confragosa	Daedaleopsis	Polyporaceae	Polyporales	Agaricomycetes	Basidiomycota	4	0	4	0	0	0	1	2	3
2633	Hyphodermella rosae	Hyphodermella	Phanerochaetaceae	Polyporales	Agaricomycetes	Basidiomycota	4	4	4	0	0	0	1	0	0
2634	Trichaptum abietinum	Trichaptum	Polyporaceae	Polyporales	Agaricomycetes	Basidiomycota	4	0	1	0	3	4	2	1	0
2635	Pycnoporus coccineus	Pycnoporus	Polyporaceae	Polyporales	Agaricomycetes	Basidiomycota	4	4	4	0	1	0	2	2	3
2636	Stereum hirsutum	Stereum	Stereaceae	Russulales	Agaricomycetes	Basidiomycota	3	0	3	0	0	0	1	0	1
2637	Phlebia tremellosa	Phlebia	Meruliaceae	Polyporales	Agaricomycetes	Basidiomycota	4	4	3	3	1	0	2	2	1
2638	Sistotrema brinkmannii	Sistotrema	Hydnaceae	Cantharellales	Agaricomycetes	Basidiomycota	3	0	2	0	0	4	1	0	2
2639	Donkioporia expansa	Donkioporia	Gloeophyllaceae	Gloeophyllales	Agaricomycetes	Basidiomycota	4	0	2	0	0	0	1	2	2
2640	Phaeophlebiopsis peniophoroides	Phaeophlebiopsis	Meruliaceae	Polyporales	Agaricomycetes	Basidiomycota	2	0	1	0	0	0	0	0	0
2641	Pycnoporellus fulgens	Pycnoporellus	Fomitopsidaceae	Polyporales	Agaricomycetes	Basidiomycota	4	4	4	4	0	0	1	0	0
2642	Coprinellus velatopruinatus	Coprinellus	Psathyrellaceae	Agaricales	Agaricomycetes	Basidiomycota	3	0	2	0	0	0	1	0	0
2643	Tyromyces chioneus	Tyromyces	Polyporaceae	Polyporales	Agaricomycetes	Basidiomycota	4	0	3	1	0	0	0	0	4
2644	Postia caesia	Postia	Fomitopsidaceae	Polyporales	Agaricomycetes	Basidiomycota	1	0	4	0	0	0	0	0	0
2645	Meripilus giganteus	Meripilus	Meripilaceae	Polyporales	Agaricomycetes	Basidiomycota	3	0	3	0	1	0	0	0	1
2646	Coprinellus micaceus	Coprinellus	Psathyrellaceae	Agaricales	Agaricomycetes	Basidiomycota	4	1	2	0	0	0	0	0	0
2647	Agrocybe pediades	Agrocybe	Strophariaceae	Agaricales	Agaricomycetes	Basidiomycota	4	4	2	0	0	0	1	2	0
2648	Agrocybe praecox	Agrocybe	Strophariaceae	Agaricales	Agaricomycetes	Basidiomycota	4	3	1	0	2	4	2	3	2
2649	Agrocybe sp.	Agrocybe	Strophariaceae	Agaricales	Agaricomycetes	Basidiomycota	4	4	1	0	3	4	3	2	0
2650	Rhinotrichum lanosum	Rhinotrichum	Incertae sedis Ascomycota	Incertae sedis Ascomycota	Incertae sedis Ascomycota	Ascomycota	3	0	4	0	0	0	2	0	1
2651	Gloeophyllum abietinum	Gloeophyllum	Gloeophyllaceae	Gloeophyllales	Agaricomycetes	Basidiomycota	3	0	2	4	1	4	1	0	0
2652	Serpula himantioides	Serpula	Serpulaceae	Boletales	Agaricomycetes	Basidiomycota	3	0	2	0	0	0	1	0	1
2653	Coniophora prasinoides	Coniophora	Coniophoraceae	Boletales	Agaricomycetes	Basidiomycota	4	3	4	4	1	0	3	0	0
2654	Thanatephorus cucumeris	Thanatephorus	Ceratobasidiaceae	Cantharellales	Agaricomycetes	Basidiomycota	4	2	3	2	1	0	1	0	1
2655	Bjerkandera adusta	Bjerkandera	Meruliaceae	Polyporales	Agaricomycetes	Basidiomycota	4	4	3	2	1	0	2	1	2
2656	Daedalea quercina	Daedalea	Fomitopsidaceae	Polyporales	Agaricomycetes	Basidiomycota	4	3	4	4	0	0	0	0	0
2657	Inonotus radiatus	Inonotus	Hymenochaetaceae	Hymenochaetales	Agaricomycetes	Basidiomycota	3	0	1	0	0	0	1	0	0
2658	Coprinellus velatopruinatus	Coprinellus	Psathyrellaceae	Agaricales	Agaricomycetes	Basidiomycota	3	2	2	0	0	0	2	0	1
2659	Phaeolus schweinitzii	Phaeolus	Fomitopsidaceae	Polyporales	Agaricomycetes	Basidiomycota	4	0	2	0	0	0	1	0	0
2660	Sistotrema brinkmannii	Sistotrema	Hydnaceae	Cantharellales	Agaricomycetes	Basidiomycota	3	0	2	0	0	0	1	0	2
2661	Fomes fomentarius	Fomes	Polyporaceae	Polyporales	Agaricomycetes	Basidiomycota	4	4	3	1	0	0	1	3	1
2662	Verticillium sp.	Verticillium	Hypocreaceae	Hypocreales	Sordariomycetes	Ascomycota	3	0	3	0	1	4	2	0	0
2663	Cyclocybe aegerita	Cyclocybe	Strophariaceae	Agaricales	Agaricomycetes	Basidiomycota	3	0	3	0	0	0	2	3	1
2665	Suillus collinitus	Suillus	Suillaceae	Boletales	Agaricomycetes	Basidiomycota	4	0	4	2	0	0	0	0	0
2666	Trichaptum byssogenum	Trichaptum	Polyporaceae	Polyporales	Agaricomycetes	Basidiomycota	4	0	0	0	1	4	2	2	0
2667	Stemphylium lucomagnoense	Stemphylium	Pleosporaceae	Pleosporales	Dothideomycetes	Ascomycota	4	0	3	0	2	4	2	1	1
2668	Trichoderma sp.	Trichoderma	Hypocreaceae	Hypocreales	Sordariomycetes	Ascomycota	4	0	3	0	2	0	1	0	1
2669	Trichoderma sp.	Trichoderma	Hypocreaceae	Hypocreales	Sordariomycetes	Ascomycota	4	0	3	0	2	0	1	0	1
2670	Trichoderma sp.	Trichoderma	Hypocreaceae	Hypocreales	Sordariomycetes	Ascomycota	4	0	3	0	2	0	1	0	2
2672	Plicaturopsis crispa	Plicaturopsis	Amylocorticiaceae	Agaricales	Agaricomycetes	Basidiomycota	3	0	2	0	0	0	1	0	0
2673	Heterobasidion annosum	Heterobasidion	Bondarzewiaceae	Russulales	Agaricomycetes	Basidiomycota	3	0	0	0	1	4	1	0	0
2674	Coprinopsis lagopus	Coprinopsis	Psathyrellaceae	Agaricales	Agaricomycetes	Basidiomycota	2	0	2	0	2	4	2	0	0
2675	Agrocybe dura	Agrocybe	Strophariaceae	Agaricales	Agaricomycetes	Basidiomycota	4	4	4	0	0	0	2	2	0
2676	Agrocybe dura	Agrocybe	Strophariaceae	Agaricales	Agaricomycetes	Basidiomycota	4	4	3	0	1	4	2	2	2
2677	Porostereum spadiceum	Porostereum	Phanerochaetaceae	Polyporales	Agaricomycetes	Basidiomycota	4	4	4	0	0	0	0	0	4
2678	Ceriporia lacerata	Ceriporia	Meruliaceae	Polyporales	Agaricomycetes	Basidiomycota	4	1	3	0	0	0	1	2	4
2679	Phanerochaete livescens	Phanerochaete	Phanerochaetaceae	Polyporales	Agaricomycetes	Basidiomycota	4	4	3	0	0	0	1	0	4
2684	Agaricus bisporus var. bisporus	Agaricus	Agaricaceae	Agaricales	Agaricomycetes	Basidiomycota	4	0	0	0	0	0	2	2	1
2688	Agaricus bisporus var. bisporus	Agaricus	Agaricaceae	Agaricales	Agaricomycetes	Basidiomycota	4	0	0	0	1	0	2	2	1
2689	Agaricus bisporus var. bisporus	Agaricus	Agaricaceae	Agaricales	Agaricomycetes	Basidiomycota	4	0	0	0	2	4	3	2	1
2690	Agaricus bisporus var. bisporus	Agaricus	Agaricaceae	Agaricales	Agaricomycetes	Basidiomycota	3	0	0	0	0	0	2	2	0
2691	Agaricus bisporus var. bisporus	Agaricus	Agaricaceae	Agaricales	Agaricomycetes	Basidiomycota	4	0	0	0	1	0	2	2	0
2692	Agaricus bisporus var. bisporus	Agaricus	Agaricaceae	Agaricales	Agaricomycetes	Basidiomycota	4	0	0	0	0	0	1	2	0
2693	Agaricus bisporus var. bisporus	Agaricus	Agaricaceae	Agaricales	Agaricomycetes	Basidiomycota	4	0	1	2	1	4	3	2	1
2694	Agaricus bisporus var. bisporus	Agaricus	Agaricaceae	Agaricales	Agaricomycetes	Basidiomycota	4	0	4	4	0	0	2	2	0
2700	Agaricus bisporus var. bisporus	Agaricus	Agaricaceae	Agaricales	Agaricomycetes	Basidiomycota	3	0	0	0	0	0	2	2	0
2707	Agaricus bisporus var. bisporus	Agaricus	Agaricaceae	Agaricales	Agaricomycetes	Basidiomycota	4	2	0	0	1	4	3	2	0
2709	Agaricus bisporus var. bisporus	Agaricus	Agaricaceae	Agaricales	Agaricomycetes	Basidiomycota	4	0	0	0	1	0	3	2	0
2711	Agaricus bisporus var. bisporus	Agaricus	Agaricaceae	Agaricales	Agaricomycetes	Basidiomycota	4	2	0	0	0	0	3	2	0
2716	Agaricus bisporus var. bisporus	Agaricus	Agaricaceae	Agaricales	Agaricomycetes	Basidiomycota	4	3	1	0	0	0	3	2	0
2719	Agaricus bisporus var. bisporus	Agaricus	Agaricaceae	Agaricales	Agaricomycetes	Basidiomycota	4	1	0	0	1	0	3	2	1
2723	Agaricus bisporus var. bisporus	Agaricus	Agaricaceae	Agaricales	Agaricomycetes	Basidiomycota	4	3	1	0	3	4	3	2	2
2777	Agaricus bisporus var. bisporus	Agaricus	Agaricaceae	Agaricales	Agaricomycetes	Basidiomycota	4	2	2	0	1	0	3	2	1
2780	Myrothecium digitalicolum	Myrothecium	Stachybotryaceae	Hypocreales	Sordariomycetes	Ascomycota	4	0	3	0	0	0	1	0	2
2781	Dialonectriella falvoviridis	Dialonectriella	Nectriaceae	Hypocreales	Sordariomycetes	Ascomycota	4	2	4	4	0	0	1	1	0
2782	Clonostachys saulensis	Clonostachys	Bionectriaceae	Hypocreales	Sordariomycetes	Ascomycota	4	0	3	0	1	0	2	1	0
2783	Neocosmospora sp.	Neocosmospora	Nectriaceae	Hypocreales	Sordariomycetes	Ascomycota	4	0	4	4	0	0	1	1	0
2784	Trichothecium sp.	Trichothecium	Hypocreaceae	Hypocreales	Sordariomycetes	Ascomycota	3	0	3	0	1	4	2	1	1
2785	Pleiocarpon gardiennetii	Pleiocarpon	Nectriaceae	Hypocreales	Sordariomycetes	Ascomycota	4	0	4	0	1	4	1	1	0
2786	Neocosmospora sp.	Neocosmospora	Nectriaceae	Hypocreales	Sordariomycetes	Ascomycota	4	0	3	0	0	0	1	1	0
2787	Eutypella sp.	Eutypella	Diatrypaceae	Xylariales	Sordariomycetes	Ascomycota	3	0	2	1	0	0	1	3	0
2788	Eutypa sp.	Eutypa	Diatrypaceae	Xylariales	Sordariomycetes	Ascomycota	3	0	2	0	0	0	1	2	0
2789	Hypoxylon sp.	Hypoxylon	Xylariaceae	Xylariales	Sordariomycetes	Ascomycota	3	0	2	3	0	0	1	0	0
2790	Camillea cyclisca	Camillea	Graphostromataceae	Xylariales	Sordariomycetes	Ascomycota	3	0	2	0	1	4	0	0	1
2791	Hypoxylon sp.	Hypoxylon	Xylariaceae	Xylariales	Sordariomycetes	Ascomycota	4	2	3	4	0	0	1	1	2
2792	Annulohypoxylon sp.	Annulohypoxylon	Xylariaceae	Xylariales	Sordariomycetes	Ascomycota	3	0	2	0	0	0	1	1	0
2793	Annulohypoxylon sp.	Annulohypoxylon	Xylariaceae	Xylariales	Sordariomycetes	Ascomycota	3	3	3	3	0	0	2	0	1
2794	Diatrype sp.	Diatrype	Diatrypaceae	Xylariales	Sordariomycetes	Ascomycota	2	0	3	0	0	0	1	2	0
2795	Diatrype sp.	Diatrype	Diatrypaceae	Xylariales	Sordariomycetes	Ascomycota	3	0	3	0	0	0	1	2	0
2796	Dialonectria sp.	Dialonectria	Nectriaceae	Hypocreales	Sordariomycetes	Ascomycota	4	2	3	4	0	0	1	1	2
2797	Camillea hainesii	Camillea	Graphostromataceae	Xylariales	Sordariomycetes	Ascomycota	3	0	2	0	0	0	1	1	1
2798	Camillea sp.	Camillea	Graphostromataceae	Xylariales	Sordariomycetes	Ascomycota	3	0	2	0	0	0	1	0	0
2799	Clonostachys sp.	Clonostachys	Bionectriaceae	Hypocreales	Sordariomycetes	Ascomycota	3	0	2	0	0	0	2	0	0
2800	Hydropisphaera peziza	Hydropisphaera	Bionectriaceae	Hypocreales	Sordariomycetes	Ascomycota	4	0	2	0	1	0	1	0	0
2801	Agaricus bisporus var. bisporus	Agaricus	Agaricaceae	Agaricales	Agaricomycetes	Basidiomycota	4	2	1	0	1	4	3	2	2
2802	Agaricus bisporus var. bisporus	Agaricus	Agaricaceae	Agaricales	Agaricomycetes	Basidiomycota	4	0	0	0	1	4	3	2	1
2803	Agaricus bisporus var. bisporus	Agaricus	Agaricaceae	Agaricales	Agaricomycetes	Basidiomycota	4	2	0	0	1	4	3	2	1
2804	Agaricus bisporus var. bisporus	Agaricus	Agaricaceae	Agaricales	Agaricomycetes	Basidiomycota	4	0	2	0	1	4	3	2	0
2805	Agaricus bisporus var. bisporus	Agaricus	Agaricaceae	Agaricales	Agaricomycetes	Basidiomycota	4	3	1	0	2	4	3	2	2
2806	Agaricus bisporus var. bisporus	Agaricus	Agaricaceae	Agaricales	Agaricomycetes	Basidiomycota	4	0	1	0	1	4	3	1	0
2807	Agaricus bisporus var. bisporus	Agaricus	Agaricaceae	Agaricales	Agaricomycetes	Basidiomycota	4	2	0	0	1	4	3	2	2
2808	Agaricus bisporus var. bisporus	Agaricus	Agaricaceae	Agaricales	Agaricomycetes	Basidiomycota	4	0	0	0	1	4	3	2	1
2809	Agaricus bisporus var. bisporus	Agaricus	Agaricaceae	Agaricales	Agaricomycetes	Basidiomycota	4	0	0	0	1	4	3	1	0
2812	Agaricus bisporus var. bisporus	Agaricus	Agaricaceae	Agaricales	Agaricomycetes	Basidiomycota	4	1	0	0	0	0	2	2	0
2813	Agaricus bisporus var. bisporus	Agaricus	Agaricaceae	Agaricales	Agaricomycetes	Basidiomycota	4	0	0	0	1	0	2	2	0
2815	Agaricus bisporus var. bisporus	Agaricus	Agaricaceae	Agaricales	Agaricomycetes	Basidiomycota	4	0	1	0	1	4	2	2	1
2816	Agaricus bisporus var. bisporus	Agaricus	Agaricaceae	Agaricales	Agaricomycetes	Basidiomycota	4	0	0	0	2	0	0	0	0
2817	Agaricus bisporus var. bisporus	Agaricus	Agaricaceae	Agaricales	Agaricomycetes	Basidiomycota	4	3	0	0	2	4	3	2	1
2818	Agaricus bisporus var. bisporus	Agaricus	Agaricaceae	Agaricales	Agaricomycetes	Basidiomycota	4	0	0	0	1	4	3	2	0
2819	Agaricus bisporus var. bisporus	Agaricus	Agaricaceae	Agaricales	Agaricomycetes	Basidiomycota	4	3	0	0	1	0	2	2	1
2820	Agaricus bisporus var. bisporus	Agaricus	Agaricaceae	Agaricales	Agaricomycetes	Basidiomycota	4	2	1	0	2	0	3	2	1
2821	Agaricus bisporus var. bisporus	Agaricus	Agaricaceae	Agaricales	Agaricomycetes	Basidiomycota	4	0	0	0	0	0	2	2	0
2822	Agaricus bisporus var. bisporus	Agaricus	Agaricaceae	Agaricales	Agaricomycetes	Basidiomycota	3	0	0	0	1	0	1	2	1
2823	Agaricus bisporus var. bisporus	Agaricus	Agaricaceae	Agaricales	Agaricomycetes	Basidiomycota	4	0	0	0	1	0	2	2	1
2827	Agaricus bisporus var. bisporus	Agaricus	Agaricaceae	Agaricales	Agaricomycetes	Basidiomycota	4	1	0	0	2	0	3	2	2
2828	Agaricus bisporus var. bisporus	Agaricus	Agaricaceae	Agaricales	Agaricomycetes	Basidiomycota	4	0	0	0	1	0	3	2	0
2830	Agaricus bisporus var. bisporus	Agaricus	Agaricaceae	Agaricales	Agaricomycetes	Basidiomycota	4	0	0	0	1	4	3	1	0
2831	Agaricus bisporus var. bisporus	Agaricus	Agaricaceae	Agaricales	Agaricomycetes	Basidiomycota	4	2	2	0	1	4	3	2	0
2832	Agaricus bisporus var. bisporus	Agaricus	Agaricaceae	Agaricales	Agaricomycetes	Basidiomycota	3	0	0	0	2	4	1	2	1
2833	Agaricus bisporus var. bisporus	Agaricus	Agaricaceae	Agaricales	Agaricomycetes	Basidiomycota	4	0	0	0	2	0	3	1	1
2834	Agaricus bisporus var. bisporus	Agaricus	Agaricaceae	Agaricales	Agaricomycetes	Basidiomycota	4	2	0	0	2	4	3	2	1
2843	Coriolopsis sp.	Coriolopsis	Polyporaceae	Polyporales	Agaricomycetes	Basidiomycota	3	3	2	0	0	0	1	3	2
2844	Penicillium sp.	Penicillium	Aspergillaceae	Eurotiales	Eurotiomycetes	Ascomycota	4	0	4	0	1	4	2	1	1
2845	Sarcopodium saulensis	Sarcopodium	Nectriaceae	Hypocreales	Sordariomycetes	Ascomycota	4	0	4	3	1	4	1	2	1
2846	Hypoxylon sp.	Hypoxylon	Xylariaceae	Xylariales	Sordariomycetes	Ascomycota	3	2	3	3	1	4	2	0	1
2847	Hypoxylon duranii	Hypoxylon	Xylariaceae	Xylariales	Sordariomycetes	Ascomycota	4	0	4	2	1	0	2	0	3
2848	Chaetopsina guyanensis	Chaetopsina	Nectriaceae	Hypocreales	Sordariomycetes	Ascomycota	3	0	3	0	0	0	2	2	0
2849	Ganoderma resinaceum	Ganoderma	Ganodermataceae	Polyporales	Agaricomycetes	Basidiomycota	3	0	3	0	0	0	2	4	1
2850	Coriolopsis trogii	Coriolopsis	Polyporaceae	Polyporales	Agaricomycetes	Basidiomycota	3	4	2	0	0	0	1	3	2
2851	Lepista sordida	Lepista	Tricholomataceae	Agaricales	Agaricomycetes	Basidiomycota	4	0	0	0	1	0	1	3	1
2852	Daedaleopsis confragosa	Daedaleopsis	Polyporaceae	Polyporales	Agaricomycetes	Basidiomycota	3	0	3	0	0	0	1	3	2
2854	Heterobasidion sp.	Heterobasidion	Bondarzewiaceae	Russulales	Agaricomycetes	Basidiomycota	2	0	0	0	1	4	1	3	1
2857	Lenzites warnieri	Lenzites	Polyporaceae	Polyporales	Agaricomycetes	Basidiomycota	4	4	3	4	1	4	1	3	3
2858	Fusarium sp.	Fusarium	Nectriaceae	Hypocreales	Sordariomycetes	Ascomycota	3	0	3	0	1	4	1	2	2
2859	Phoma aliena	Phoma	Pleosporaceae	Pleosporales	Dothideomycetes	Ascomycota	4	0	4	0	1	4	2	1	1
2939	Agaricus bisporus var. bisporus	Agaricus	Agaricaceae	Agaricales	Agaricomycetes	Basidiomycota	3	0	1	1	0	0	1	0	0
2983	Umbelopsis isabellina	Umbelopsis	Umbelopsidaceae	Umbelopsidales	Umbelopsidomycetes	Mucuromycota	4	1	4	0	0	0	1	0	1
3002	Botrytis cinerea	Botrytis	Sclerotiniaceae	Helotiales	Leotiomycetes	Ascomycota	3	0	3	0	1	4	2	0	1
3003	Verticillium dahliae	Verticillium	Hypocreaceae	Hypocreales	Sordariomycetes	Ascomycota	3	0	3	0	1	4	2	1	0
3004	Sclerotinia sclerotiorum	Sclerotinia	Sclerotiniaceae	Helotiales	Leotiomycetes	Ascomycota	3	0	3	0	0	4	1	0	2
3005	Leptosphaeria maculans	Leptosphaeria	Leptosphaeriaceae	Pleosporales	Dothideomycetes	Ascomycota	3	0	3	0	0	0	1	1	1
3006	Alternaria brassicae	Alternaria	Pleosporaceae	Pleosporales	Dothideomycetes	Ascomycota	4	0	4	0	1	4	1	0	0
3007	Aspergillus sp	Aspergillus	Aspergillaceae	Eurotiales	Eurotiomycetes	Ascomycota	3	0	3	0	1	4	1	0	1
3008	Hypoxylon rubiginosum	Hypoxylon	Xylariaceae	Xylariales	Sordariomycetes	Ascomycota	4	0	4	4	1	0	2	0	1
3012	Bjerkandera adusta	Bjerkandera	Meruliaceae	Polyporales	Agaricomycetes	Basidiomycota	4	0	4	4	0	0	2	0	1
3015	Fomitopsis pinicola	Fomitopsis	Fomitopsidaceae	Polyporales	Agaricomycetes	Basidiomycota	3	2	3	2	0	0	1	0	0
3016	Neolentinus schaefferi	Neolentinus	Gloeophyllaceae	Gloeophyllales	Agaricomycetes	Basidiomycota	3	0	3	3	0	0	2	0	0
3017	Coriolopsis sp.	Coriolopsis	Polyporaceae	Polyporales	Agaricomycetes	Basidiomycota	4	4	4	3	0	0	1	3	3
3018	Scytalidium sp.	Scytalidium	Incertae sedis	Helotiales	Leotiomycetes	Ascomycota	4	0	3	0	0	0	1	1	0
3026	Truncospora atlantica	Truncospora	Polyporaceae	Polyporales	Agaricomycetes	Basidiomycota	3	0	2	0	0	0	1	1	1
3028	Hypoxylon fendleri	Hypoxylon	Xylariaceae	Xylariales	Sordariomycetes	Ascomycota	4	1	3	4	1	4	2	1	0
3031	Hypoxylon dussi	Hypoxylon	Xylariaceae	Xylariales	Sordariomycetes	Ascomycota	4	0	3	3	0	0	1	0	0
3032	Hypoxylon atrovinosum	Hypoxylon	Xylariaceae	Xylariales	Sordariomycetes	Ascomycota	4	0	3	3	0	0	1	0	0
3033	Hypoxylon subtrugodes	Hypoxylon	Xylariaceae	Xylariales	Sordariomycetes	Ascomycota	3	0	3	0	0	0	2	0	0
3034	Annulohypoxylon sp.	Annulohypoxylon	Xylariaceae	Xylariales	Sordariomycetes	Ascomycota	3	0	3	2	1	0	2	2	1
3035	Annulohypoxylon sp.	Annulohypoxylon	Xylariaceae	Xylariales	Sordariomycetes	Ascomycota	4	0	3	0	0	0	2	1	0
3036	Hypoxylon samuelsii	Hypoxylon	Xylariaceae	Xylariales	Sordariomycetes	Ascomycota	4	0	4	1	1	0	2	3	1
3038	Hypoxylon hypomiltum	Hypoxylon	Xylariaceae	Xylariales	Sordariomycetes	Ascomycota	3	0	3	3	1	0	2	2	1
3039	Hypoxylon aenepigmentum	Hypoxylon	Xylariaceae	Xylariales	Sordariomycetes	Ascomycota	3	0	3	4	0	0	2	0	1
3040	Hypoxylon verruciperisporium	Hypoxylon	Xylariaceae	Xylariales	Sordariomycetes	Ascomycota	4	0	4	0	0	0	1	2	0
3041	Hypoxylon fuscolilacinum	Hypoxylon	Xylariaceae	Xylariales	Sordariomycetes	Ascomycota	3	0	3	3	1	4	2	0	0
3042	Hypoxylon saulense	Hypoxylon	Xylariaceae	Xylariales	Sordariomycetes	Ascomycota	3	1	3	3	2	0	1	0	2
3043	Hypoxylon aenepigmentum	Hypoxylon	Xylariaceae	Xylariales	Sordariomycetes	Ascomycota	3	3	3	3	1	0	2	1	2
3044	Annulohypoxylon ardesiacum	Annulohypoxylon	Xylariaceae	Xylariales	Sordariomycetes	Ascomycota	3	0	3	0	1	0	1	2	1
3045	Hypoxylon atrovinosum	Hypoxylon	Xylariaceae	Xylariales	Sordariomycetes	Ascomycota	4	0	4	2	2	0	1	1	2
3046	Cosmospora ustulinae	Cosmospora	Nectriaceae	Hypocreales	Sordariomycetes	Ascomycota	4	0	4	1	0	0	2	0	0
3047	Cosmospora ustulinae	Cosmospora	Nectriaceae	Hypocreales	Sordariomycetes	Ascomycota	4	0	2	0	1	0	1	0	0
3048	Cosmospora viliuscula	Cosmospora	Nectriaceae	Hypocreales	Sordariomycetes	Ascomycota	3	0	3	0	0	0	1	0	0
3049	Cosmospora viliuscula	Cosmospora	Nectriaceae	Hypocreales	Sordariomycetes	Ascomycota	4	0	4	0	2	0	2	0	0
3050	Actinostilbe mammiformis	Actinostilbe	Nectriaceae	Hypocreales	Sordariomycetes	Ascomycota	3	0	3	0	1	4	1	0	2
3051	Dialonectria flavoviridis	Dialonectria	Nectriaceae	Hypocreales	Sordariomycetes	Ascomycota	3	0	3	1	0	0	2	0	0
3052	Pseudocosmospora vilior	Pseudocosmospora	Nectriaceae	Hypocreales	Sordariomycetes	Ascomycota	3	0	3	0	0	0	1	0	0
3053	Hydropisphaera saulensis	Hydropisphaera	Bionectriaceae	Hypocreales	Sordariomycetes	Ascomycota	3	0	3	0	1	4	1	3	0
3054	Clonostachys sporodochialis	Clonostachys	Bionectriaceae	Hypocreales	Sordariomycetes	Ascomycota	3	0	3	0	1	0	2	2	1
3055	Chaetopsina pnagiana	Chaetopsina	Nectriaceae	Hypocreales	Sordariomycetes	Ascomycota	4	0	4	0	2	4	3	0	1
3056	Albosynnema elegans	Albosynnema	Bionectriaceae	Hypocreales	Sordariomycetes	Ascomycota	3	0	3	0	1	4	2	3	1
3057	Clonostachys pnagiana	Clonostachys	Bionectriaceae	Hypocreales	Sordariomycetes	Ascomycota	4	0	4	0	1	4	2	0	1
3058	Barrmaelia sp.	Barrmaelia	Barrmaeliaceae	Xylariales	Sordariomycetes	Ascomycota	4	0	2	0	2	0	2	0	2
3060	Agaricus subrufescens	Agaricus	Agaricaceae	Agaricales	Agaricomycetes	Basidiomycota	4	0	2	0	0	0	1	2	0
3061	Agaricus subrufescens	Agaricus	Agaricaceae	Agaricales	Agaricomycetes	Basidiomycota	4	0	3	0	1	0	2	3	2
3062	Agaricus subrufescens	Agaricus	Agaricaceae	Agaricales	Agaricomycetes	Basidiomycota	4	0	2	0	0	4	3	0	0
3063	Agaricus subrufescens	Agaricus	Agaricaceae	Agaricales	Agaricomycetes	Basidiomycota	4	0	1	0	0	0	3	3	1
3064	Agaricus subrufescens	Agaricus	Agaricaceae	Agaricales	Agaricomycetes	Basidiomycota	3	0	2	0	0	0	1	3	0
3065	Agaricus subrufescens	Agaricus	Agaricaceae	Agaricales	Agaricomycetes	Basidiomycota	4	0	2	0	1	0	4	3	0
3066	Agaricus subrufescens	Agaricus	Agaricaceae	Agaricales	Agaricomycetes	Basidiomycota	3	0	2	0	0	0	2	2	0
3067	Agaricus subrufescens	Agaricus	Agaricaceae	Agaricales	Agaricomycetes	Basidiomycota	3	0	4	0	2	0	1	3	2
3068	Agaricus subrufescens	Agaricus	Agaricaceae	Agaricales	Agaricomycetes	Basidiomycota	3	0	4	0	0	0	1	3	0
3069	Agaricus subrufescens	Agaricus	Agaricaceae	Agaricales	Agaricomycetes	Basidiomycota	3	0	3	0	1	0	3	3	0
3070	Agaricus subrufescens	Agaricus	Agaricaceae	Agaricales	Agaricomycetes	Basidiomycota	4	0	3	0	1	0	3	3	0
3071	Agaricus subrufescens	Agaricus	Agaricaceae	Agaricales	Agaricomycetes	Basidiomycota	3	0	3	0	0	0	2	2	0
3072	Agaricus subrufescens	Agaricus	Agaricaceae	Agaricales	Agaricomycetes	Basidiomycota	3	0	2	0	0	0	2	3	0
3073	Agaricus subrufescens	Agaricus	Agaricaceae	Agaricales	Agaricomycetes	Basidiomycota	3	0	4	0	2	0	1	3	2
3074	Agaricus subrufescens	Agaricus	Agaricaceae	Agaricales	Agaricomycetes	Basidiomycota	3	0	2	0	0	0	2	3	0
3075	Agaricus subrufescens	Agaricus	Agaricaceae	Agaricales	Agaricomycetes	Basidiomycota	2	0	2	0	0	0	1	3	0
3076	Agaricus subrufescens	Agaricus	Agaricaceae	Agaricales	Agaricomycetes	Basidiomycota	3	0	2	0	0	0	3	3	1
3077	Agaricus subrufescens	Agaricus	Agaricaceae	Agaricales	Agaricomycetes	Basidiomycota	2	0	1	0	0	0	1	2	0
3078	Agaricus subrufescens	Agaricus	Agaricaceae	Agaricales	Agaricomycetes	Basidiomycota	2	0	3	0	0	0	3	0	0
3079	Agaricus subrufescens	Agaricus	Agaricaceae	Agaricales	Agaricomycetes	Basidiomycota	2	0	1	0	0	0	2	3	0
3080	Agaricus subrufescens	Agaricus	Agaricaceae	Agaricales	Agaricomycetes	Basidiomycota	3	0	3	0	2	0	3	3	0
3081	Agaricus subrufescens	Agaricus	Agaricaceae	Agaricales	Agaricomycetes	Basidiomycota	4	0	3	0	1	0	3	3	2
3082	Agaricus subrufescens	Agaricus	Agaricaceae	Agaricales	Agaricomycetes	Basidiomycota	3	0	2	0	0	0	2	3	0
3083	Agaricus subrufescens	Agaricus	Agaricaceae	Agaricales	Agaricomycetes	Basidiomycota	3	0	3	0	0	0	2	3	0
3085	Agaricus subrufescens	Agaricus	Agaricaceae	Agaricales	Agaricomycetes	Basidiomycota	3	0	3	0	0	0	2	3	0
3086	Agaricus subrufescens	Agaricus	Agaricaceae	Agaricales	Agaricomycetes	Basidiomycota	3	0	3	0	0	0	2	2	0
3087	Agaricus subrufescens	Agaricus	Agaricaceae	Agaricales	Agaricomycetes	Basidiomycota	4	0	3	0	1	0	4	3	0
3088	Agaricus subrufescens	Agaricus	Agaricaceae	Agaricales	Agaricomycetes	Basidiomycota	3	0	4	0	0	0	1	3	0
3089	Agaricus subrufescens	Agaricus	Agaricaceae	Agaricales	Agaricomycetes	Basidiomycota	3	0	1	0	0	0	1	3	0
3090	Agaricus subrufescens	Agaricus	Agaricaceae	Agaricales	Agaricomycetes	Basidiomycota	4	0	4	0	0	0	2	3	1
3091	Agaricus subrufescens	Agaricus	Agaricaceae	Agaricales	Agaricomycetes	Basidiomycota	3	0	3	0	0	0	1	2	0
3092	Agaricus subrufescens	Agaricus	Agaricaceae	Agaricales	Agaricomycetes	Basidiomycota	4	0	3	0	0	0	3	3	1
3093	Agaricus subrufescens	Agaricus	Agaricaceae	Agaricales	Agaricomycetes	Basidiomycota	4	0	2	0	0	0	2	3	1
3094	Agaricus subrufescens	Agaricus	Agaricaceae	Agaricales	Agaricomycetes	Basidiomycota	4	0	3	0	0	0	2	3	1
3095	Agaricus subrufescens	Agaricus	Agaricaceae	Agaricales	Agaricomycetes	Basidiomycota	4	0	3	0	1	0	2	3	1
3097	Agaricus subrufescens	Agaricus	Agaricaceae	Agaricales	Agaricomycetes	Basidiomycota	4	1	2	0	0	0	1	2	0
3106	Annulohypoxylon sp.	Annulohypoxylon	Xylariaceae	Xylariales	Sordariomycetes	Ascomycota	4	0	4	0	0	0	2	0	0
3107	Annulohypoxylon sp.	Annulohypoxylon	Xylariaceae	Xylariales	Sordariomycetes	Ascomycota	4	0	4	2	2	0	3	0	2
3108	Hypoxylon sp.	Hypoxylon	Xylariaceae	Xylariales	Sordariomycetes	Ascomycota	4	0	4	0	1	0	3	0	0
3109	Eutypa sp.	Eutypa	Diatrypaceae	Xylariales	Sordariomycetes	Ascomycota	3	0	0	0	0	0	2	0	0
3110	Hypoxylon sp.	Hypoxylon	Xylariaceae	Xylariales	Sordariomycetes	Ascomycota	3	0	3	0	1	0	2	0	2
3111	Hypoxylon sp.	Hypoxylon	Xylariaceae	Xylariales	Sordariomycetes	Ascomycota	3	0	1	1	0	0	3	0	0
3112	Hypoxylon asterostomum	Hypoxylon	Xylariaceae	Xylariales	Sordariomycetes	Ascomycota	4	0	3	2	0	0	3	0	0
3113	Clonostachys pilosella	Clonostachys	Bionectriaceae	Hypocreales	Sordariomycetes	Ascomycota	4	0	4	0	0	0	2	0	0
3125	Hypoxylon sp.	Hypoxylon	Xylariaceae	Xylariales	Sordariomycetes	Ascomycota	4	0	2	4	0	0	2	0	0
3127	Hypoxylon sp.	Hypoxylon	Xylariaceae	Xylariales	Sordariomycetes	Ascomycota	4	0	4	1	2	0	4	1	0
3128	Diatrype sp.	Diatrype	Diatrypaceae	Xylariales	Sordariomycetes	Ascomycota	3	0	2	0	1	0	3	2	0
3129	Hypoxylon rickii	Hypoxylon	Xylariaceae	Xylariales	Sordariomycetes	Ascomycota	3	0	3	1	2	0	2	2	0
3130	Diatrypella sp.	Diatrypella	Diatrypaceae	Xylariales	Sordariomycetes	Ascomycota	3	0	3	0	0	0	2	2	0
3131	Eutypa sp.	Eutypa	Diatrypaceae	Xylariales	Sordariomycetes	Ascomycota	4	0	4	0	0	0	3	1	0
3132	Diatrype sp.	Diatrype	Diatrypaceae	Xylariales	Sordariomycetes	Ascomycota	3	0	2	0	0	0	3	2	0
						R² growth-pheno	0.047145		0.152459		0.513862		0.267413
							R²
						RB5/BB41	0.0846275
						RB5/LGS	0.275662
						RB5/IMP	-0.0609153
						RB5/AVI	0.303291
						BB41/LGS	-0.151314
						BB41/IMP	0.0267978
						BB41/AVI	-0.0643905
						LGS/IMP	-0.0876908
						LGS/AVI	0.23484
						IMP/AVI	-0.0482363

## Sheet: growth + phenotype correlation
all data	R²										Compounds	Phenotype	score growth
RB5 Growth/Decolorization	0.047145										RB5	Strong	3
BB41 Growth/Decolorization	0.152459										RB5	Strong	3
IMP Growth/Clearing	0.513862										RB5	Strong	4
LGS Growth/Oxidation	0.267413										RB5	Strong	3
											RB5	Strong	4
											RB5	Strong	2
											RB5	Strong	3
											RB5	Strong	2
											RB5	Strong	3
											RB5	Strong	3
											RB5	Strong	4
											RB5	Strong	4
											RB5	Strong	2
											RB5	Strong	4
											RB5	Strong	3
											RB5	Strong	3
											RB5	Strong	3
											RB5	Strong	3
											RB5	Strong	4
											RB5	Strong	4
											RB5	Strong	4
											RB5	Strong	4
											RB5	Strong	3
											RB5	Strong	3
											RB5	Strong	3
											RB5	Strong	4
											RB5	Strong	4
											RB5	Strong	3
											RB5	Strong	3
											RB5	Strong	4
											RB5	Strong	2
											RB5	Strong	4
											RB5	Strong	3
											RB5	Strong	4
											RB5	Strong	2
											RB5	Strong	4
											RB5	Strong	4
											RB5	Strong	4
											RB5	Strong	4
											RB5	Strong	4
											RB5	Strong	4
											RB5	Strong	4
											RB5	Strong	4
											RB5	Strong	4
											RB5	Strong	4
											RB5	Strong	3
											RB5	Strong	3
											RB5	Strong	3
											RB5	Strong	4
											RB5	Strong	3
											RB5	Strong	4
											RB5	Strong	4
											RB5	Strong	4
											RB5	Strong	2
											RB5	Strong	4
											RB5	Strong	4
											RB5	Strong	3
											RB5	Strong	3
											RB5	Strong	2
											RB5	Strong	4
											RB5	Strong	2
											RB5	Strong	3
											RB5	Strong	3
											RB5	Strong	2
											RB5	Strong	4
											RB5	Strong	4
											RB5	Strong	3
											RB5	Strong	4
											RB5	Strong	4
											RB5	Strong	4
											RB5	Strong	3
											RB5	Strong	4
											RB5	Strong	4
											RB5	Strong	4
											RB5	Strong	4
											RB5	Strong	3
											RB5	Strong	4
											RB5	Strong	4
											RB5	Strong	4
											RB5	Strong	2
											RB5	Strong	4
											RB5	Strong	3
											RB5	Strong	4
											RB5	Strong	2
											RB5	Strong	4
											RB5	Strong	4
											RB5	Strong	3
											RB5	Strong	4
											RB5	Strong	4
											RB5	Strong	3
											RB5	Strong	3
											RB5	Strong	3
											RB5	Strong	4
											RB5	Strong	4
											RB5	Strong	4
											RB5	Strong	4
											RB5	Strong	4
											RB5	Strong	4
											RB5	Strong	3
											RB5	Strong	3
											RB5	Strong	3
											RB5	Strong	3
											RB5	Strong	3
											RB5	Strong	4
											RB5	Strong	4
											RB5	Strong	4
											RB5	Strong	3
											RB5	Strong	3
											RB5	Strong	4
											RB5	Strong	3
											RB5	Strong	3
											RB5	Strong	4
											RB5	Strong	3
											RB5	Strong	3
											RB5	Strong	3
											RB5	Strong	4
											RB5	Strong	3
											RB5	Strong	4
											RB5	Strong	4
											RB5	Strong	3
											RB5	Strong	3
											RB5	Strong	3
											RB5	Strong	3
											RB5	Strong	3
											RB5	Strong	4
											RB5	Strong	3
											RB5	Strong	4
											RB5	Strong	4
											RB5	Strong	4
											RB5	Strong	4
											RB5	Strong	4
											RB5	Strong	4
											RB5	Strong	4
											RB5	Strong	4
											RB5	Strong	4
											RB5	Strong	3
											RB5	Strong	4
											RB5	Strong	4
											RB5	Strong	3
											RB5	Strong	4
											RB5	Strong	2
											RB5	Strong	4
											RB5	Strong	4
											RB5	Strong	3
											RB5	Strong	4
											RB5	Strong	2
											RB5	Strong	2
											RB5	Strong	4
											RB5	Strong	4
											RB5	Strong	4
											RB5	Strong	4
											RB5	Strong	4
											RB5	Strong	4
											RB5	Strong	2
											RB5	Strong	2
											RB5	Strong	4
											RB5	Strong	3
											RB5	Strong	4
											RB5	Strong	4
											RB5	Strong	4
											RB5	Strong	4
											RB5	Strong	4
											RB5	Strong	4
											RB5	Strong	4
											RB5	Strong	4
											RB5	Strong	3
											RB5	Strong	3
											RB5	Strong	3
											RB5	Strong	4
											RB5	Strong	4
											RB5	Strong	4
											RB5	Strong	4
											RB5	Strong	4
											RB5	Strong	4
											RB5	Strong	4
											RB5	Strong	4
											RB5	Strong	4
											RB5	Strong	4
											RB5	Strong	4
											RB5	Strong	4
											RB5	Strong	4
											RB5	Strong	4
											RB5	Strong	3
											RB5	Strong	4
											RB5	Strong	4
											RB5	Strong	3
											RB5	Strong	3
											RB5	Strong	4
											RB5	Strong	4
											RB5	Strong	4
											RB5	Strong	3
											RB5	Strong	4
											RB5	Strong	4
											RB5	Strong	4
											RB5	Strong	4
											RB5	Strong	4
											RB5	Strong	4
											RB5	Strong	4
											RB5	Strong	4
											RB5	Strong	4
											RB5	Strong	4
											RB5	Strong	4
											RB5	Strong	4
											RB5	Strong	4
											RB5	Strong	4
											RB5	Strong	4
											RB5	Strong	4
											RB5	Strong	4
											RB5	Strong	3
											RB5	Strong	4
											RB5	Strong	4
											RB5	Strong	4
											RB5	Strong	3
											RB5	Strong	3
											RB5	Strong	4
											RB5	Strong	4
											RB5	Strong	3
											RB5	Slight	3
											RB5	Slight	4
											RB5	Slight	4
											RB5	Slight	4
											RB5	Slight	4
											RB5	Slight	3
											RB5	Slight	4
											RB5	Slight	4
											RB5	Slight	4
											RB5	Slight	4
											RB5	Slight	4
											RB5	Slight	3
											RB5	Slight	3
											RB5	Slight	2
											RB5	Slight	4
											RB5	Slight	4
											RB5	Slight	4
											RB5	Slight	4
											RB5	Slight	3
											RB5	Slight	4
											RB5	Slight	3
											RB5	Slight	3
											RB5	Slight	4
											RB5	Slight	4
											RB5	Slight	3
											RB5	Slight	4
											RB5	Slight	3
											RB5	Slight	4
											RB5	Slight	4
											RB5	Slight	4
											RB5	Slight	4
											RB5	Slight	4
											RB5	Slight	4
											RB5	Slight	4
											RB5	Slight	3
											RB5	Slight	3
											RB5	Slight	4
											RB5	Slight	3
											RB5	Slight	4
											RB5	Slight	4
											RB5	Slight	3
											RB5	Slight	4
											RB5	Slight	4
											RB5	Slight	3
											RB5	Slight	4
											RB5	Slight	4
											RB5	Slight	4
											RB5	Slight	2
											RB5	Slight	3
											RB5	Slight	3
											RB5	Slight	4
											RB5	Slight	4
											RB5	Slight	3
											RB5	Slight	3
											RB5	Slight	3
											RB5	Slight	4
											RB5	Slight	3
											RB5	Slight	4
											RB5	Slight	4
											RB5	Slight	4
											RB5	Slight	3
											RB5	Slight	4
											RB5	Slight	3
											RB5	Slight	4
											RB5	Slight	4
											RB5	Slight	4
											RB5	Slight	3
											RB5	Slight	3
											RB5	Slight	4
											RB5	Slight	4
											RB5	Slight	3
											RB5	Slight	4
											RB5	Slight	4
											RB5	Slight	3
											RB5	Slight	2
											RB5	Slight	4
											RB5	Slight	4
											RB5	Slight	4
											RB5	Slight	4
											RB5	Slight	4
											RB5	Slight	3
											RB5	Slight	4
											RB5	Slight	3
											RB5	Slight	1
											RB5	Slight	3
											RB5	Slight	4
											RB5	Slight	3
											RB5	Slight	4
											RB5	Slight	4
											RB5	Slight	4
											RB5	Slight	4
											RB5	Slight	4
											RB5	Slight	3
											RB5	Slight	2
											RB5	Slight	4
											RB5	Slight	4
											RB5	Slight	4
											RB5	Slight	4
											RB5	Slight	4
											RB5	Slight	4
											RB5	Slight	4
											RB5	Slight	4
											RB5	Slight	3
											RB5	Slight	4
											RB5	Slight	4
											RB5	Slight	4
											RB5	Slight	3
											RB5	Slight	4
											RB5	Slight	4
											RB5	Slight	4
											RB5	Slight	3
											RB5	Slight	4
											RB5	Slight	4
											RB5	Slight	4
											RB5	Slight	4
											RB5	Slight	4
											RB5	Slight	4
											RB5	Slight	4
											RB5	Slight	4
											RB5	Slight	4
											RB5	Slight	4
											RB5	Slight	4
											RB5	Slight	4
											RB5	Slight	4
											RB5	Slight	4
											RB5	Slight	4
											RB5	Slight	4
											RB5	Slight	3
											RB5	Slight	4
											RB5	Slight	3
											RB5	Slight	4
											RB5	Slight	3
											RB5	Slight	4
											RB5	No_activity	3
											RB5	No_activity	3
											RB5	No_activity	4
											RB5	No_activity	4
											RB5	No_activity	4
											RB5	No_activity	4
											RB5	No_activity	3
											RB5	No_activity	4
											RB5	No_activity	3
											RB5	No_activity	3
											RB5	No_activity	3
											RB5	No_activity	4
											RB5	No_activity	3
											RB5	No_activity	3
											RB5	No_activity	3
											RB5	No_activity	4
											RB5	No_activity	4
											RB5	No_activity	4
											RB5	No_activity	3
											RB5	No_activity	3
											RB5	No_activity	3
											RB5	No_activity	4
											RB5	No_activity	3
											RB5	No_activity	4
											RB5	No_activity	2
											RB5	No_activity	4
											RB5	No_activity	3
											RB5	No_activity	4
											RB5	No_activity	4
											RB5	No_activity	4
											RB5	No_activity	4
											RB5	No_activity	4
											RB5	No_activity	4
											RB5	No_activity	3
											RB5	No_activity	4
											RB5	No_activity	4
											RB5	No_activity	4
											RB5	No_activity	3
											RB5	No_activity	4
											RB5	No_activity	4
											RB5	No_activity	4
											RB5	No_activity	4
											RB5	No_activity	3
											RB5	No_activity	3
											RB5	No_activity	3
											RB5	No_activity	4
											RB5	No_activity	4
											RB5	No_activity	3
											RB5	No_activity	3
											RB5	No_activity	3
											RB5	No_activity	4
											RB5	No_activity	3
											RB5	No_activity	4
											RB5	No_activity	4
											RB5	No_activity	4
											RB5	No_activity	4
											RB5	No_activity	3
											RB5	No_activity	3
											RB5	No_activity	4
											RB5	No_activity	3
											RB5	No_activity	4
											RB5	No_activity	3
											RB5	No_activity	3
											RB5	No_activity	4
											RB5	No_activity	4
											RB5	No_activity	3
											RB5	No_activity	4
											RB5	No_activity	3
											RB5	No_activity	4
											RB5	No_activity	3
											RB5	No_activity	4
											RB5	No_activity	4
											RB5	No_activity	4
											RB5	No_activity	4
											RB5	No_activity	4
											RB5	No_activity	4
											RB5	No_activity	4
											RB5	No_activity	4
											RB5	No_activity	2
											RB5	No_activity	4
											RB5	No_activity	4
											RB5	No_activity	3
											RB5	No_activity	4
											RB5	No_activity	4
											RB5	No_activity	4
											RB5	No_activity	4
											RB5	No_activity	4
											RB5	No_activity	4
											RB5	No_activity	4
											RB5	No_activity	0
											RB5	No_activity	4
											RB5	No_activity	4
											RB5	No_activity	3
											RB5	No_activity	4
											RB5	No_activity	4
											RB5	No_activity	3
											RB5	No_activity	4
											RB5	No_activity	4
											RB5	No_activity	4
											RB5	No_activity	3
											RB5	No_activity	3
											RB5	No_activity	4
											RB5	No_activity	3
											RB5	No_activity	4
											RB5	No_activity	4
											RB5	No_activity	4
											RB5	No_activity	4
											RB5	No_activity	4
											RB5	No_activity	4
											RB5	No_activity	4
											RB5	No_activity	4
											RB5	No_activity	3
											RB5	No_activity	4
											RB5	No_activity	3
											RB5	No_activity	4
											RB5	No_activity	3
											RB5	No_activity	3
											RB5	No_activity	2
											RB5	No_activity	4
											RB5	No_activity	3
											RB5	No_activity	4
											RB5	No_activity	4
											RB5	No_activity	3
											RB5	No_activity	3
											RB5	No_activity	3
											RB5	No_activity	3
											RB5	No_activity	3
											RB5	No_activity	3
											RB5	No_activity	3
											RB5	No_activity	4
											RB5	No_activity	3
											RB5	No_activity	4
											RB5	No_activity	3
											RB5	No_activity	4
											RB5	No_activity	4
											RB5	No_activity	4
											RB5	No_activity	4
											RB5	No_activity	4
											RB5	No_activity	4
											RB5	No_activity	4
											RB5	No_activity	4
											RB5	No_activity	4
											RB5	No_activity	4
											RB5	No_activity	4
											RB5	No_activity	4
											RB5	No_activity	4
											RB5	No_activity	3
											RB5	No_activity	3
											RB5	No_activity	4
											RB5	No_activity	4
											RB5	No_activity	4
											RB5	No_activity	4
											RB5	No_activity	4
											RB5	No_activity	3
											RB5	No_activity	4
											RB5	No_activity	3
											RB5	No_activity	2
											RB5	No_activity	4
											RB5	No_activity	4
											RB5	No_activity	4
											RB5	No_activity	4
											RB5	No_activity	3
											RB5	No_activity	4
											RB5	No_activity	3
											RB5	No_activity	4
											RB5	No_activity	4
											RB5	No_activity	3
											RB5	No_activity	4
											RB5	No_activity	3
											RB5	No_activity	3
											RB5	No_activity	3
											RB5	No_activity	4
											RB5	No_activity	3
											RB5	No_activity	4
											RB5	No_activity	4
											RB5	No_activity	4
											RB5	No_activity	4
											RB5	No_activity	4
											RB5	No_activity	4
											RB5	No_activity	4
											RB5	No_activity	3
											RB5	No_activity	4
											RB5	No_activity	3
											RB5	No_activity	4
											RB5	No_activity	4
											RB5	No_activity	4
											RB5	No_activity	4
											RB5	No_activity	4
											RB5	No_activity	4
											RB5	No_activity	4
											RB5	No_activity	4
											RB5	No_activity	4
											RB5	No_activity	2
											RB5	No_activity	4
											RB5	No_activity	3
											RB5	No_activity	4
											RB5	No_activity	4
											RB5	No_activity	4
											RB5	No_activity	4
											RB5	No_activity	4
											RB5	No_activity	3
											RB5	No_activity	4
											RB5	No_activity	4
											RB5	No_activity	3
											RB5	No_activity	4
											RB5	No_activity	4
											RB5	No_activity	4
											RB5	No_activity	4
											RB5	No_activity	4
											RB5	No_activity	3
											RB5	No_activity	4
											RB5	No_activity	4
											RB5	No_activity	4
											RB5	No_activity	4
											RB5	No_activity	3
											RB5	No_activity	3
											RB5	No_activity	3
											RB5	No_activity	4
											RB5	No_activity	4
											RB5	No_activity	3
											RB5	No_activity	3
											RB5	No_activity	4
											RB5	No_activity	4
											RB5	No_activity	2
											RB5	No_activity	3
											RB5	No_activity	4
											RB5	No_activity	4
											RB5	No_activity	4
											RB5	No_activity	4
											RB5	No_activity	4
											RB5	No_activity	4
											RB5	No_activity	3
											RB5	No_activity	2
											RB5	No_activity	2
											RB5	No_activity	4
											RB5	No_activity	3
											RB5	No_activity	3
											RB5	No_activity	2
											RB5	No_activity	3
											RB5	No_activity	3
											RB5	No_activity	3
											RB5	No_activity	4
											RB5	No_activity	4
											RB5	No_activity	3
											RB5	No_activity	4
											RB5	No_activity	4
											RB5	No_activity	3
											RB5	No_activity	4
											RB5	No_activity	3
											RB5	No_activity	4
											RB5	No_activity	4
											RB5	No_activity	4
											RB5	No_activity	4
											RB5	No_activity	3
											RB5	No_activity	4
											RB5	No_activity	4
											RB5	No_activity	3
											RB5	No_activity	4
											RB5	No_activity	3
											RB5	No_activity	4
											RB5	No_activity	2
											RB5	No_activity	2
											RB5	No_activity	4
											RB5	No_activity	4
											RB5	No_activity	4
											RB5	No_activity	4
											RB5	No_activity	3
											RB5	No_activity	2
											RB5	No_activity	4
											RB5	No_activity	3
											RB5	No_activity	2
											RB5	No_activity	4
											RB5	No_activity	4
											RB5	No_activity	4
											RB5	No_activity	4
											RB5	No_activity	4
											RB5	No_activity	4
											RB5	No_activity	4
											RB5	No_activity	4
											RB5	No_activity	3
											RB5	No_activity	4
											RB5	No_activity	3
											RB5	No_activity	3
											RB5	No_activity	3
											RB5	No_activity	3
											RB5	No_activity	3
											RB5	No_activity	3
											RB5	No_activity	4
											RB5	No_activity	4
											RB5	No_activity	3
											RB5	No_activity	4
											RB5	No_activity	4
											RB5	No_activity	3
											RB5	No_activity	3
											RB5	No_activity	3
											RB5	No_activity	3
											RB5	No_activity	4
											RB5	No_activity	3
											RB5	No_activity	3
											RB5	No_activity	3
											RB5	No_activity	4
											RB5	No_activity	3
											RB5	No_activity	4
											RB5	No_activity	4
											RB5	No_activity	3
											RB5	No_activity	4
											RB5	No_activity	4
											RB5	No_activity	3
											RB5	No_activity	4
											RB5	No_activity	3
											RB5	No_activity	3
											RB5	No_activity	4
											RB5	No_activity	3
											RB5	No_activity	3
											RB5	No_activity	4
											RB5	No_activity	3
											RB5	No_activity	3
											RB5	No_activity	3
											RB5	No_activity	3
											RB5	No_activity	4
											RB5	No_activity	4
											RB5	No_activity	3
											RB5	No_activity	3
											RB5	No_activity	3
											RB5	No_activity	4
											RB5	No_activity	3
											RB5	No_activity	4
											RB5	No_activity	4
											RB5	No_activity	4
											RB5	No_activity	3
											RB5	No_activity	4
											RB5	No_activity	4
											RB5	No_activity	3
											RB5	No_activity	3
											RB5	No_activity	4
											RB5	No_activity	3
											RB5	No_activity	3
											RB5	No_activity	4
											RB5	No_activity	3
											RB5	No_activity	4
											RB5	No_activity	3
											RB5	No_activity	4
											RB5	No_activity	4
											RB5	No_activity	4
											RB5	No_activity	4
											RB5	No_activity	4
											RB5	No_activity	4
											RB5	No_activity	4
											RB5	No_activity	3
											RB5	No_activity	3
											RB5	No_activity	3
											RB5	No_activity	3
											RB5	No_activity	3
											RB5	No_activity	4
											RB5	No_activity	4
											RB5	No_activity	4
											RB5	No_activity	4
											RB5	No_activity	4
											RB5	No_activity	4
											RB5	No_activity	3
											RB5	No_activity	4
											RB5	No_activity	4
											RB5	No_activity	4
											RB5	No_activity	4
											RB5	No_activity	4
											RB5	No_activity	3
											RB5	No_activity	4
											RB5	No_activity	4
											RB5	No_activity	4
											RB5	No_activity	3
											RB5	No_activity	4
											RB5	No_activity	4
											RB5	No_activity	4
											RB5	No_activity	2
											RB5	No_activity	1
											RB5	No_activity	3
											RB5	No_activity	4
											RB5	No_activity	4
											RB5	No_activity	4
											RB5	No_activity	4
											RB5	No_activity	4
											RB5	No_activity	3
											RB5	No_activity	4
											RB5	No_activity	4
											RB5	No_activity	3
											RB5	No_activity	4
											RB5	No_activity	3
											RB5	No_activity	3
											RB5	No_activity	2
											RB5	No_activity	3
											RB5	No_activity	4
											RB5	No_activity	3
											RB5	No_activity	4
											RB5	No_activity	4
											RB5	No_activity	2
											RB5	No_activity	4
											RB5	No_activity	1
											RB5	No_activity	4
											RB5	No_activity	4
											RB5	No_activity	2
											RB5	No_activity	4
											RB5	No_activity	4
											RB5	No_activity	3
											RB5	No_activity	4
											RB5	No_activity	4
											RB5	No_activity	3
											RB5	No_activity	4
											RB5	No_activity	4
											RB5	No_activity	4
											RB5	No_activity	4
											RB5	No_activity	3
											RB5	No_activity	3
											RB5	No_activity	4
											RB5	No_activity	4
											RB5	No_activity	3
											RB5	No_activity	3
											RB5	No_activity	3
											RB5	No_activity	3
											RB5	No_activity	4
											RB5	No_activity	3
											RB5	No_activity	3
											RB5	No_activity	4
											RB5	No_activity	4
											RB5	No_activity	2
											RB5	No_activity	3
											RB5	No_activity	2
											RB5	No_activity	2
											RB5	No_activity	3
											RB5	No_activity	1
											RB5	No_activity	4
											RB5	No_activity	3
											RB5	No_activity	3
											RB5	No_activity	4
											RB5	No_activity	4
											RB5	No_activity	4
											RB5	No_activity	3
											RB5	No_activity	4
											RB5	No_activity	4
											RB5	No_activity	4
											RB5	No_activity	4
											RB5	No_activity	3
											RB5	No_activity	4
											RB5	No_activity	4
											RB5	No_activity	3
											RB5	No_activity	4
											RB5	No_activity	4
											RB5	No_activity	4
											RB5	No_activity	3
											RB5	No_activity	4
											RB5	No_activity	4
											RB5	No_activity	3
											RB5	No_activity	4
											RB5	No_activity	4
											RB5	No_activity	4
											RB5	No_activity	4
											RB5	No_activity	4
											RB5	No_activity	4
											RB5	No_activity	4
											RB5	No_activity	3
											RB5	No_activity	4
											RB5	No_activity	4
											RB5	No_activity	4
											RB5	No_activity	3
											RB5	No_activity	4
											RB5	No_activity	3
											RB5	No_activity	4
											RB5	No_activity	4
											RB5	No_activity	3
											RB5	No_activity	4
											RB5	No_activity	3
											RB5	No_activity	4
											RB5	No_activity	4
											RB5	No_activity	4
											RB5	No_activity	4
											RB5	No_activity	2
											RB5	No_activity	4
											RB5	No_activity	4
											RB5	No_activity	4
											RB5	No_activity	4
											RB5	No_activity	4
											RB5	No_activity	4
											RB5	No_activity	4
											RB5	No_activity	4
											RB5	No_activity	3
											RB5	No_activity	4
											RB5	No_activity	3
											RB5	No_activity	3
											RB5	No_activity	3
											RB5	No_activity	4
											RB5	No_activity	3
											RB5	No_activity	3
											RB5	No_activity	3
											RB5	No_activity	4
											RB5	No_activity	3
											RB5	No_activity	3
											RB5	No_activity	3
											RB5	No_activity	3
											RB5	No_activity	3
											RB5	No_activity	3
											RB5	No_activity	3
											RB5	No_activity	3
											RB5	No_activity	3
											RB5	No_activity	3
											RB5	No_activity	3
											RB5	No_activity	4
											RB5	No_activity	3
											RB5	No_activity	4
											RB5	No_activity	3
											RB5	No_activity	4
											RB5	No_activity	4
											RB5	No_activity	4
											RB5	No_activity	4
											RB5	No_activity	2
											RB5	No_activity	3
											RB5	No_activity	4
											RB5	No_activity	4
											RB5	No_activity	3
											RB5	No_activity	3
											RB5	No_activity	4
											RB5	No_activity	2
											RB5	No_activity	3
											RB5	No_activity	4
											RB5	No_activity	1
											RB5	No_activity	3
											RB5	No_activity	3
											RB5	No_activity	3
											RB5	No_activity	3
											RB5	No_activity	3
											RB5	No_activity	4
											RB5	No_activity	3
											RB5	No_activity	3
											RB5	No_activity	3
											RB5	No_activity	4
											RB5	No_activity	4
											RB5	No_activity	4
											RB5	No_activity	4
											RB5	No_activity	4
											RB5	No_activity	4
											RB5	No_activity	3
											RB5	No_activity	3
											RB5	No_activity	2
											RB5	No_activity	4
											RB5	No_activity	4
											RB5	No_activity	4
											RB5	No_activity	3
											RB5	No_activity	4
											RB5	No_activity	4
											RB5	No_activity	4
											RB5	No_activity	4
											RB5	No_activity	3
											RB5	No_activity	4
											RB5	No_activity	4
											RB5	No_activity	4
											RB5	No_activity	4
											RB5	No_activity	3
											RB5	No_activity	4
											RB5	No_activity	4
											RB5	No_activity	3
											RB5	No_activity	3
											RB5	No_activity	3
											RB5	No_activity	3
											RB5	No_activity	3
											RB5	No_activity	2
											RB5	No_activity	3
											RB5	No_activity	3
											RB5	No_activity	3
											RB5	No_activity	3
											RB5	No_activity	4
											RB5	No_activity	4
											RB5	No_activity	4
											RB5	No_activity	4
											RB5	No_activity	4
											RB5	No_activity	4
											RB5	No_activity	4
											RB5	No_activity	4
											RB5	No_activity	4
											RB5	No_activity	4
											RB5	No_activity	4
											RB5	No_activity	3
											RB5	No_activity	4
											RB5	No_activity	4
											RB5	No_activity	4
											RB5	No_activity	3
											RB5	No_activity	4
											RB5	No_activity	4
											RB5	No_activity	4
											RB5	No_activity	4
											RB5	No_activity	3
											RB5	No_activity	3
											RB5	No_activity	4
											RB5	No_activity	3
											RB5	No_activity	2
											RB5	No_activity	3
											RB5	No_activity	4
											RB5	No_activity	3
											RB5	No_activity	3
											RB5	No_activity	3
											RB5	No_activity	3
											RB5	No_activity	3
											RB5	No_activity	4
											RB5	No_activity	3
											RB5	No_activity	4
											RB5	No_activity	4
											RB5	No_activity	3
											RB5	No_activity	4
											RB5	No_activity	3
											RB5	No_activity	4
											RB5	No_activity	4
											RB5	No_activity	3
											RB5	No_activity	3
											RB5	No_activity	4
											RB5	No_activity	4
											RB5	No_activity	3
											RB5	No_activity	3
											RB5	No_activity	4
											RB5	No_activity	3
											RB5	No_activity	3
											RB5	No_activity	4
											RB5	No_activity	4
											RB5	No_activity	4
											RB5	No_activity	3
											RB5	No_activity	4
											RB5	No_activity	3
											RB5	No_activity	3
											RB5	No_activity	3
											RB5	No_activity	3
											RB5	No_activity	3
											RB5	No_activity	4
											RB5	No_activity	3
											RB5	No_activity	4
											RB5	No_activity	4
											RB5	No_activity	4
											RB5	No_activity	4
											RB5	No_activity	4
											RB5	No_activity	4
											RB5	No_activity	3
											RB5	No_activity	4
											RB5	No_activity	3
											RB5	No_activity	3
											RB5	No_activity	3
											RB5	No_activity	3
											RB5	No_activity	4
											RB5	No_activity	3
											RB5	No_activity	3
											RB5	No_activity	3
											RB5	No_activity	3
											RB5	No_activity	2
											RB5	No_activity	3
											RB5	No_activity	2
											RB5	No_activity	2
											RB5	No_activity	2
											RB5	No_activity	3
											RB5	No_activity	4
											RB5	No_activity	3
											RB5	No_activity	3
											RB5	No_activity	3
											RB5	No_activity	3
											RB5	No_activity	4
											RB5	No_activity	3
											RB5	No_activity	3
											RB5	No_activity	4
											RB5	No_activity	3
											RB5	No_activity	4
											RB5	No_activity	4
											RB5	No_activity	4
											RB5	No_activity	4
											RB5	No_activity	4
											RB5	No_activity	4
											RB5	No_activity	4
											RB5	No_activity	3
											RB5	No_activity	3
											RB5	No_activity	3
											RB5	No_activity	4
											RB5	No_activity	4
											RB5	No_activity	4
											RB5	No_activity	4
											RB5	No_activity	3
											RB5	No_activity	3
											RB5	No_activity	3
											RB5	No_activity	4
											RB5	No_activity	3
											BB41	Strong	4
											BB41	Strong	3
											BB41	Strong	2
											BB41	Strong	2
											BB41	Strong	2
											BB41	Strong	3
											BB41	Strong	3
											BB41	Strong	4
											BB41	Strong	3
											BB41	Strong	3
											BB41	Strong	2
											BB41	Strong	3
											BB41	Strong	2
											BB41	Strong	2
											BB41	Strong	3
											BB41	Strong	3
											BB41	Strong	3
											BB41	Strong	3
											BB41	Strong	3
											BB41	Strong	4
											BB41	Strong	3
											BB41	Strong	3
											BB41	Strong	2
											BB41	Strong	3
											BB41	Strong	4
											BB41	Strong	3
											BB41	Strong	4
											BB41	Strong	4
											BB41	Strong	4
											BB41	Strong	3
											BB41	Strong	4
											BB41	Strong	4
											BB41	Strong	4
											BB41	Strong	3
											BB41	Strong	4
											BB41	Strong	3
											BB41	Strong	4
											BB41	Strong	4
											BB41	Strong	3
											BB41	Strong	4
											BB41	Strong	4
											BB41	Strong	4
											BB41	Strong	4
											BB41	Strong	3
											BB41	Strong	3
											BB41	Strong	3
											BB41	Strong	2
											BB41	Strong	2
											BB41	Strong	3
											BB41	Strong	3
											BB41	Strong	3
											BB41	Strong	4
											BB41	Strong	2
											BB41	Strong	3
											BB41	Strong	3
											BB41	Strong	4
											BB41	Strong	4
											BB41	Strong	4
											BB41	Strong	4
											BB41	Strong	4
											BB41	Strong	3
											BB41	Strong	4
											BB41	Strong	3
											BB41	Strong	2
											BB41	Strong	2
											BB41	Strong	3
											BB41	Strong	4
											BB41	Strong	3
											BB41	Strong	4
											BB41	Strong	3
											BB41	Strong	4
											BB41	Strong	3
											BB41	Strong	3
											BB41	Strong	1
											BB41	Strong	3
											BB41	Strong	3
											BB41	Strong	3
											BB41	Strong	4
											BB41	Strong	4
											BB41	Strong	4
											BB41	Strong	4
											BB41	Strong	1
											BB41	Strong	1
											BB41	Strong	3
											BB41	Strong	4
											BB41	Strong	4
											BB41	Strong	2
											BB41	Strong	4
											BB41	Strong	3
											BB41	Strong	4
											BB41	Strong	4
											BB41	Strong	3
											BB41	Strong	3
											BB41	Strong	4
											BB41	Strong	3
											BB41	Strong	3
											BB41	Strong	4
											BB41	Strong	2
											BB41	Strong	4
											BB41	Strong	4
											BB41	Strong	4
											BB41	Strong	4
											BB41	Strong	4
											BB41	Strong	2
											BB41	Strong	3
											BB41	Strong	3
											BB41	Strong	3
											BB41	Strong	4
											BB41	Strong	3
											BB41	Strong	3
											BB41	Strong	4
											BB41	Strong	4
											BB41	Strong	3
											BB41	Strong	4
											BB41	Strong	3
											BB41	Strong	3
											BB41	Strong	3
											BB41	Strong	3
											BB41	Strong	3
											BB41	Strong	3
											BB41	Strong	3
											BB41	Strong	3
											BB41	Strong	2
											BB41	Slight	3
											BB41	Slight	4
											BB41	Slight	3
											BB41	Slight	3
											BB41	Slight	4
											BB41	Slight	3
											BB41	Slight	3
											BB41	Slight	3
											BB41	Slight	3
											BB41	Slight	4
											BB41	Slight	3
											BB41	Slight	3
											BB41	Slight	3
											BB41	Slight	4
											BB41	Slight	2
											BB41	Slight	3
											BB41	Slight	2
											BB41	Slight	4
											BB41	Slight	2
											BB41	Slight	3
											BB41	Slight	3
											BB41	Slight	4
											BB41	Slight	4
											BB41	Slight	3
											BB41	Slight	3
											BB41	Slight	3
											BB41	Slight	2
											BB41	Slight	3
											BB41	Slight	3
											BB41	Slight	2
											BB41	Slight	3
											BB41	Slight	4
											BB41	Slight	2
											BB41	Slight	4
											BB41	Slight	4
											BB41	Slight	4
											BB41	Slight	3
											BB41	Slight	3
											BB41	Slight	3
											BB41	Slight	4
											BB41	Slight	3
											BB41	Slight	3
											BB41	Slight	3
											BB41	Slight	1
											BB41	Slight	4
											BB41	Slight	2
											BB41	Slight	3
											BB41	Slight	4
											BB41	Slight	4
											BB41	Slight	3
											BB41	Slight	1
											BB41	Slight	3
											BB41	Slight	3
											BB41	Slight	3
											BB41	Slight	4
											BB41	Slight	3
											BB41	Slight	4
											BB41	Slight	1
											BB41	Slight	3
											BB41	Slight	3
											BB41	Slight	3
											BB41	Slight	2
											BB41	Slight	4
											BB41	Slight	4
											BB41	Slight	3
											BB41	Slight	3
											BB41	Slight	4
											BB41	Slight	3
											BB41	Slight	3
											BB41	Slight	3
											BB41	Slight	3
											BB41	Slight	4
											BB41	Slight	1
											BB41	Slight	2
											BB41	Slight	4
											BB41	Slight	1
											BB41	Slight	3
											BB41	Slight	3
											BB41	Slight	4
											BB41	Slight	4
											BB41	Slight	4
											BB41	Slight	3
											BB41	Slight	4
											BB41	Slight	1
											BB41	Slight	3
											BB41	Slight	4
											BB41	Slight	3
											BB41	No_activity	3
											BB41	No_activity	3
											BB41	No_activity	4
											BB41	No_activity	3
											BB41	No_activity	4
											BB41	No_activity	3
											BB41	No_activity	3
											BB41	No_activity	4
											BB41	No_activity	4
											BB41	No_activity	0
											BB41	No_activity	1
											BB41	No_activity	3
											BB41	No_activity	3
											BB41	No_activity	2
											BB41	No_activity	3
											BB41	No_activity	3
											BB41	No_activity	3
											BB41	No_activity	1
											BB41	No_activity	4
											BB41	No_activity	3
											BB41	No_activity	3
											BB41	No_activity	3
											BB41	No_activity	3
											BB41	No_activity	3
											BB41	No_activity	3
											BB41	No_activity	4
											BB41	No_activity	4
											BB41	No_activity	2
											BB41	No_activity	2
											BB41	No_activity	3
											BB41	No_activity	4
											BB41	No_activity	3
											BB41	No_activity	4
											BB41	No_activity	4
											BB41	No_activity	2
											BB41	No_activity	2
											BB41	No_activity	3
											BB41	No_activity	3
											BB41	No_activity	4
											BB41	No_activity	3
											BB41	No_activity	2
											BB41	No_activity	4
											BB41	No_activity	3
											BB41	No_activity	3
											BB41	No_activity	4
											BB41	No_activity	1
											BB41	No_activity	0
											BB41	No_activity	0
											BB41	No_activity	1
											BB41	No_activity	0
											BB41	No_activity	2
											BB41	No_activity	0
											BB41	No_activity	0
											BB41	No_activity	2
											BB41	No_activity	3
											BB41	No_activity	0
											BB41	No_activity	2
											BB41	No_activity	3
											BB41	No_activity	4
											BB41	No_activity	3
											BB41	No_activity	4
											BB41	No_activity	4
											BB41	No_activity	4
											BB41	No_activity	3
											BB41	No_activity	3
											BB41	No_activity	4
											BB41	No_activity	4
											BB41	No_activity	0
											BB41	No_activity	4
											BB41	No_activity	4
											BB41	No_activity	0
											BB41	No_activity	3
											BB41	No_activity	4
											BB41	No_activity	3
											BB41	No_activity	3
											BB41	No_activity	3
											BB41	No_activity	3
											BB41	No_activity	4
											BB41	No_activity	3
											BB41	No_activity	4
											BB41	No_activity	4
											BB41	No_activity	4
											BB41	No_activity	3
											BB41	No_activity	3
											BB41	No_activity	3
											BB41	No_activity	4
											BB41	No_activity	3
											BB41	No_activity	4
											BB41	No_activity	3
											BB41	No_activity	3
											BB41	No_activity	2
											BB41	No_activity	4
											BB41	No_activity	0
											BB41	No_activity	0
											BB41	No_activity	4
											BB41	No_activity	4
											BB41	No_activity	3
											BB41	No_activity	4
											BB41	No_activity	4
											BB41	No_activity	0
											BB41	No_activity	3
											BB41	No_activity	0
											BB41	No_activity	2
											BB41	No_activity	4
											BB41	No_activity	2
											BB41	No_activity	4
											BB41	No_activity	4
											BB41	No_activity	4
											BB41	No_activity	0
											BB41	No_activity	4
											BB41	No_activity	3
											BB41	No_activity	4
											BB41	No_activity	0
											BB41	No_activity	4
											BB41	No_activity	3
											BB41	No_activity	3
											BB41	No_activity	4
											BB41	No_activity	3
											BB41	No_activity	2
											BB41	No_activity	2
											BB41	No_activity	2
											BB41	No_activity	3
											BB41	No_activity	4
											BB41	No_activity	0
											BB41	No_activity	2
											BB41	No_activity	0
											BB41	No_activity	0
											BB41	No_activity	3
											BB41	No_activity	0
											BB41	No_activity	4
											BB41	No_activity	2
											BB41	No_activity	4
											BB41	No_activity	4
											BB41	No_activity	2
											BB41	No_activity	3
											BB41	No_activity	4
											BB41	No_activity	3
											BB41	No_activity	3
											BB41	No_activity	3
											BB41	No_activity	3
											BB41	No_activity	0
											BB41	No_activity	2
											BB41	No_activity	3
											BB41	No_activity	3
											BB41	No_activity	0
											BB41	No_activity	3
											BB41	No_activity	2
											BB41	No_activity	4
											BB41	No_activity	3
											BB41	No_activity	4
											BB41	No_activity	0
											BB41	No_activity	2
											BB41	No_activity	1
											BB41	No_activity	3
											BB41	No_activity	3
											BB41	No_activity	0
											BB41	No_activity	2
											BB41	No_activity	3
											BB41	No_activity	0
											BB41	No_activity	3
											BB41	No_activity	3
											BB41	No_activity	0
											BB41	No_activity	3
											BB41	No_activity	3
											BB41	No_activity	3
											BB41	No_activity	3
											BB41	No_activity	3
											BB41	No_activity	1
											BB41	No_activity	3
											BB41	No_activity	3
											BB41	No_activity	3
											BB41	No_activity	4
											BB41	No_activity	3
											BB41	No_activity	3
											BB41	No_activity	3
											BB41	No_activity	3
											BB41	No_activity	3
											BB41	No_activity	3
											BB41	No_activity	3
											BB41	No_activity	4
											BB41	No_activity	3
											BB41	No_activity	3
											BB41	No_activity	3
											BB41	No_activity	2
											BB41	No_activity	3
											BB41	No_activity	1
											BB41	No_activity	2
											BB41	No_activity	2
											BB41	No_activity	0
											BB41	No_activity	0
											BB41	No_activity	3
											BB41	No_activity	3
											BB41	No_activity	3
											BB41	No_activity	3
											BB41	No_activity	2
											BB41	No_activity	3
											BB41	No_activity	3
											BB41	No_activity	4
											BB41	No_activity	3
											BB41	No_activity	3
											BB41	No_activity	3
											BB41	No_activity	4
											BB41	No_activity	2
											BB41	No_activity	3
											BB41	No_activity	3
											BB41	No_activity	2
											BB41	No_activity	3
											BB41	No_activity	2
											BB41	No_activity	4
											BB41	No_activity	3
											BB41	No_activity	3
											BB41	No_activity	4
											BB41	No_activity	4
											BB41	No_activity	3
											BB41	No_activity	2
											BB41	No_activity	3
											BB41	No_activity	0
											BB41	No_activity	3
											BB41	No_activity	0
											BB41	No_activity	3
											BB41	No_activity	3
											BB41	No_activity	0
											BB41	No_activity	3
											BB41	No_activity	3
											BB41	No_activity	2
											BB41	No_activity	3
											BB41	No_activity	2
											BB41	No_activity	1
											BB41	No_activity	3
											BB41	No_activity	4
											BB41	No_activity	4
											BB41	No_activity	4
											BB41	No_activity	1
											BB41	No_activity	4
											BB41	No_activity	2
											BB41	No_activity	3
											BB41	No_activity	0
											BB41	No_activity	4
											BB41	No_activity	4
											BB41	No_activity	4
											BB41	No_activity	4
											BB41	No_activity	4
											BB41	No_activity	3
											BB41	No_activity	3
											BB41	No_activity	1
											BB41	No_activity	1
											BB41	No_activity	0
											BB41	No_activity	3
											BB41	No_activity	4
											BB41	No_activity	2
											BB41	No_activity	1
											BB41	No_activity	4
											BB41	No_activity	4
											BB41	No_activity	2
											BB41	No_activity	2
											BB41	No_activity	4
											BB41	No_activity	0
											BB41	No_activity	4
											BB41	No_activity	0
											BB41	No_activity	0
											BB41	No_activity	4
											BB41	No_activity	4
											BB41	No_activity	2
											BB41	No_activity	4
											BB41	No_activity	4
											BB41	No_activity	0
											BB41	No_activity	4
											BB41	No_activity	4
											BB41	No_activity	4
											BB41	No_activity	4
											BB41	No_activity	4
											BB41	No_activity	4
											BB41	No_activity	3
											BB41	No_activity	3
											BB41	No_activity	3
											BB41	No_activity	0
											BB41	No_activity	3
											BB41	No_activity	0
											BB41	No_activity	3
											BB41	No_activity	0
											BB41	No_activity	3
											BB41	No_activity	3
											BB41	No_activity	3
											BB41	No_activity	3
											BB41	No_activity	4
											BB41	No_activity	4
											BB41	No_activity	4
											BB41	No_activity	4
											BB41	No_activity	4
											BB41	No_activity	0
											BB41	No_activity	0
											BB41	No_activity	1
											BB41	No_activity	4
											BB41	No_activity	4
											BB41	No_activity	3
											BB41	No_activity	3
											BB41	No_activity	4
											BB41	No_activity	2
											BB41	No_activity	3
											BB41	No_activity	3
											BB41	No_activity	3
											BB41	No_activity	3
											BB41	No_activity	3
											BB41	No_activity	3
											BB41	No_activity	4
											BB41	No_activity	3
											BB41	No_activity	4
											BB41	No_activity	2
											BB41	No_activity	3
											BB41	No_activity	3
											BB41	No_activity	4
											BB41	No_activity	4
											BB41	No_activity	3
											BB41	No_activity	3
											BB41	No_activity	2
											BB41	No_activity	4
											BB41	No_activity	4
											BB41	No_activity	4
											BB41	No_activity	4
											BB41	No_activity	4
											BB41	No_activity	2
											BB41	No_activity	2
											BB41	No_activity	3
											BB41	No_activity	2
											BB41	No_activity	4
											BB41	No_activity	3
											BB41	No_activity	2
											BB41	No_activity	3
											BB41	No_activity	3
											BB41	No_activity	3
											BB41	No_activity	2
											BB41	No_activity	4
											BB41	No_activity	4
											BB41	No_activity	4
											BB41	No_activity	3
											BB41	No_activity	4
											BB41	No_activity	4
											BB41	No_activity	4
											BB41	No_activity	3
											BB41	No_activity	4
											BB41	No_activity	2
											BB41	No_activity	4
											BB41	No_activity	3
											BB41	No_activity	3
											BB41	No_activity	4
											BB41	No_activity	3
											BB41	No_activity	3
											BB41	No_activity	3
											BB41	No_activity	3
											BB41	No_activity	4
											BB41	No_activity	4
											BB41	No_activity	2
											BB41	No_activity	0
											BB41	No_activity	4
											BB41	No_activity	2
											BB41	No_activity	3
											BB41	No_activity	4
											BB41	No_activity	3
											BB41	No_activity	3
											BB41	No_activity	3
											BB41	No_activity	3
											BB41	No_activity	0
											BB41	No_activity	1
											BB41	No_activity	4
											BB41	No_activity	3
											BB41	No_activity	3
											BB41	No_activity	1
											BB41	No_activity	4
											BB41	No_activity	3
											BB41	No_activity	3
											BB41	No_activity	0
											BB41	No_activity	2
											BB41	No_activity	3
											BB41	No_activity	4
											BB41	No_activity	3
											BB41	No_activity	2
											BB41	No_activity	2
											BB41	No_activity	4
											BB41	No_activity	4
											BB41	No_activity	3
											BB41	No_activity	4
											BB41	No_activity	4
											BB41	No_activity	4
											BB41	No_activity	4
											BB41	No_activity	4
											BB41	No_activity	4
											BB41	No_activity	3
											BB41	No_activity	2
											BB41	No_activity	3
											BB41	No_activity	0
											BB41	No_activity	2
											BB41	No_activity	4
											BB41	No_activity	2
											BB41	No_activity	4
											BB41	No_activity	3
											BB41	No_activity	0
											BB41	No_activity	2
											BB41	No_activity	4
											BB41	No_activity	3
											BB41	No_activity	3
											BB41	No_activity	3
											BB41	No_activity	0
											BB41	No_activity	4
											BB41	No_activity	4
											BB41	No_activity	2
											BB41	No_activity	4
											BB41	No_activity	4
											BB41	No_activity	3
											BB41	No_activity	3
											BB41	No_activity	0
											BB41	No_activity	3
											BB41	No_activity	3
											BB41	No_activity	4
											BB41	No_activity	3
											BB41	No_activity	3
											BB41	No_activity	3
											BB41	No_activity	2
											BB41	No_activity	4
											BB41	No_activity	3
											BB41	No_activity	3
											BB41	No_activity	3
											BB41	No_activity	4
											BB41	No_activity	3
											BB41	No_activity	4
											BB41	No_activity	4
											BB41	No_activity	3
											BB41	No_activity	2
											BB41	No_activity	3
											BB41	No_activity	3
											BB41	No_activity	4
											BB41	No_activity	3
											BB41	No_activity	2
											BB41	No_activity	4
											BB41	No_activity	1
											BB41	No_activity	3
											BB41	No_activity	4
											BB41	No_activity	3
											BB41	No_activity	4
											BB41	No_activity	4
											BB41	No_activity	4
											BB41	No_activity	4
											BB41	No_activity	4
											BB41	No_activity	4
											BB41	No_activity	4
											BB41	No_activity	4
											BB41	No_activity	3
											BB41	No_activity	2
											BB41	No_activity	4
											BB41	No_activity	4
											BB41	No_activity	4
											BB41	No_activity	4
											BB41	No_activity	2
											BB41	No_activity	2
											BB41	No_activity	4
											BB41	No_activity	3
											BB41	No_activity	2
											BB41	No_activity	3
											BB41	No_activity	3
											BB41	No_activity	4
											BB41	No_activity	3
											BB41	No_activity	3
											BB41	No_activity	2
											BB41	No_activity	4
											BB41	No_activity	3
											BB41	No_activity	4
											BB41	No_activity	2
											BB41	No_activity	3
											BB41	No_activity	4
											BB41	No_activity	1
											BB41	No_activity	0
											BB41	No_activity	4
											BB41	No_activity	4
											BB41	No_activity	4
											BB41	No_activity	3
											BB41	No_activity	2
											BB41	No_activity	3
											BB41	No_activity	3
											BB41	No_activity	4
											BB41	No_activity	3
											BB41	No_activity	4
											BB41	No_activity	3
											BB41	No_activity	1
											BB41	No_activity	4
											BB41	No_activity	4
											BB41	No_activity	4
											BB41	No_activity	4
											BB41	No_activity	3
											BB41	No_activity	2
											BB41	No_activity	2
											BB41	No_activity	4
											BB41	No_activity	2
											BB41	No_activity	2
											BB41	No_activity	3
											BB41	No_activity	4
											BB41	No_activity	3
											BB41	No_activity	4
											BB41	No_activity	3
											BB41	No_activity	2
											BB41	No_activity	0
											BB41	No_activity	1
											BB41	No_activity	4
											BB41	No_activity	3
											BB41	No_activity	3
											BB41	No_activity	4
											BB41	No_activity	2
											BB41	No_activity	2
											BB41	No_activity	2
											BB41	No_activity	2
											BB41	No_activity	4
											BB41	No_activity	4
											BB41	No_activity	3
											BB41	No_activity	3
											BB41	No_activity	3
											BB41	No_activity	4
											BB41	No_activity	3
											BB41	No_activity	3
											BB41	No_activity	1
											BB41	No_activity	0
											BB41	No_activity	4
											BB41	No_activity	3
											BB41	No_activity	4
											BB41	No_activity	3
											BB41	No_activity	2
											BB41	No_activity	3
											BB41	No_activity	3
											BB41	No_activity	4
											BB41	No_activity	3
											BB41	No_activity	4
											BB41	No_activity	4
											BB41	No_activity	3
											BB41	No_activity	3
											BB41	No_activity	4
											BB41	No_activity	0
											BB41	No_activity	0
											BB41	No_activity	3
											BB41	No_activity	3
											BB41	No_activity	4
											BB41	No_activity	3
											BB41	No_activity	3
											BB41	No_activity	4
											BB41	No_activity	3
											BB41	No_activity	3
											BB41	No_activity	0
											BB41	No_activity	4
											BB41	No_activity	3
											BB41	No_activity	2
											BB41	No_activity	3
											BB41	No_activity	2
											BB41	No_activity	3
											BB41	No_activity	1
											BB41	No_activity	4
											BB41	No_activity	3
											BB41	No_activity	0
											BB41	No_activity	2
											BB41	No_activity	2
											BB41	No_activity	2
											BB41	No_activity	4
											BB41	No_activity	3
											BB41	No_activity	0
											BB41	No_activity	3
											BB41	No_activity	4
											BB41	No_activity	2
											BB41	No_activity	0
											BB41	No_activity	3
											BB41	No_activity	4
											BB41	No_activity	1
											BB41	No_activity	4
											BB41	No_activity	4
											BB41	No_activity	4
											BB41	No_activity	3
											BB41	No_activity	4
											BB41	No_activity	1
											BB41	No_activity	0
											BB41	No_activity	3
											BB41	No_activity	4
											BB41	No_activity	3
											BB41	No_activity	3
											BB41	No_activity	4
											BB41	No_activity	3
											BB41	No_activity	4
											BB41	No_activity	3
											BB41	No_activity	4
											BB41	No_activity	4
											BB41	No_activity	4
											BB41	No_activity	4
											BB41	No_activity	4
											BB41	No_activity	4
											BB41	No_activity	4
											BB41	No_activity	3
											BB41	No_activity	3
											BB41	No_activity	2
											BB41	No_activity	2
											BB41	No_activity	2
											BB41	No_activity	3
											BB41	No_activity	1
											BB41	No_activity	3
											BB41	No_activity	4
											BB41	No_activity	4
											BB41	No_activity	4
											BB41	No_activity	3
											BB41	No_activity	1
											BB41	No_activity	4
											BB41	No_activity	4
											BB41	No_activity	4
											BB41	No_activity	4
											BB41	No_activity	4
											BB41	No_activity	3
											BB41	No_activity	4
											BB41	No_activity	3
											BB41	No_activity	4
											BB41	No_activity	4
											BB41	No_activity	4
											BB41	No_activity	3
											BB41	No_activity	0
											BB41	No_activity	4
											BB41	No_activity	3
											BB41	No_activity	4
											BB41	No_activity	3
											BB41	No_activity	3
											BB41	No_activity	3
											BB41	No_activity	3
											BB41	No_activity	2
											BB41	No_activity	3
											BB41	No_activity	3
											BB41	No_activity	3
											BB41	No_activity	3
											BB41	No_activity	3
											BB41	No_activity	3
											BB41	No_activity	3
											BB41	No_activity	4
											BB41	No_activity	3
											BB41	No_activity	3
											BB41	No_activity	3
											BB41	No_activity	3
											BB41	No_activity	3
											BB41	No_activity	3
											BB41	No_activity	3
											BB41	No_activity	3
											BB41	No_activity	3
											BB41	No_activity	3
											BB41	No_activity	3
											BB41	No_activity	4
											BB41	No_activity	1
											BB41	No_activity	1
											BB41	No_activity	4
											BB41	No_activity	3
											BB41	No_activity	4
											BB41	No_activity	4
											BB41	No_activity	2
											BB41	No_activity	2
											BB41	No_activity	3
											BB41	No_activity	4
											BB41	No_activity	4
											BB41	No_activity	1
											BB41	No_activity	4
											BB41	No_activity	3
											BB41	No_activity	2
											BB41	No_activity	2
											BB41	No_activity	1
											BB41	No_activity	2
											BB41	No_activity	4
											BB41	No_activity	3
											BB41	No_activity	2
											BB41	No_activity	2
											BB41	No_activity	1
											BB41	No_activity	1
											BB41	No_activity	4
											BB41	No_activity	2
											BB41	No_activity	1
											BB41	No_activity	2
											BB41	No_activity	2
											BB41	No_activity	2
											BB41	No_activity	3
											BB41	No_activity	3
											BB41	No_activity	0
											BB41	No_activity	3
											BB41	No_activity	3
											BB41	No_activity	3
											BB41	No_activity	3
											BB41	No_activity	2
											BB41	No_activity	0
											BB41	No_activity	2
											BB41	No_activity	4
											BB41	No_activity	3
											BB41	No_activity	4
											BB41	No_activity	3
											BB41	No_activity	3
											BB41	No_activity	0
											BB41	No_activity	0
											BB41	No_activity	0
											BB41	No_activity	0
											BB41	No_activity	0
											BB41	No_activity	0
											BB41	No_activity	0
											BB41	No_activity	0
											BB41	No_activity	0
											BB41	No_activity	0
											BB41	No_activity	1
											BB41	No_activity	0
											BB41	No_activity	1
											BB41	No_activity	2
											BB41	No_activity	3
											BB41	No_activity	3
											BB41	No_activity	3
											BB41	No_activity	4
											BB41	No_activity	3
											BB41	No_activity	2
											BB41	No_activity	2
											BB41	No_activity	2
											BB41	No_activity	3
											BB41	No_activity	3
											BB41	No_activity	2
											BB41	No_activity	2
											BB41	No_activity	2
											BB41	No_activity	2
											BB41	No_activity	1
											BB41	No_activity	0
											BB41	No_activity	0
											BB41	No_activity	2
											BB41	No_activity	1
											BB41	No_activity	1
											BB41	No_activity	0
											BB41	No_activity	0
											BB41	No_activity	0
											BB41	No_activity	0
											BB41	No_activity	0
											BB41	No_activity	1
											BB41	No_activity	0
											BB41	No_activity	0
											BB41	No_activity	0
											BB41	No_activity	0
											BB41	No_activity	1
											BB41	No_activity	0
											BB41	No_activity	0
											BB41	No_activity	0
											BB41	No_activity	0
											BB41	No_activity	0
											BB41	No_activity	0
											BB41	No_activity	2
											BB41	No_activity	0
											BB41	No_activity	0
											BB41	No_activity	0
											BB41	No_activity	2
											BB41	No_activity	4
											BB41	No_activity	3
											BB41	No_activity	3
											BB41	No_activity	2
											BB41	No_activity	0
											BB41	No_activity	3
											BB41	No_activity	0
											BB41	No_activity	3
											BB41	No_activity	4
											BB41	No_activity	4
											BB41	No_activity	3
											BB41	No_activity	3
											BB41	No_activity	3
											BB41	No_activity	3
											BB41	No_activity	4
[truncated: 2,125 more rows]

## Sheet: phenotype correlation
	n	phenotypes
mean scores		RB5	BB41	LGS	IMP	AVI		RB5 BB41 LGS IMP AVI
Agaricales	181	0.541436	0.0552486	1.65746	0.734807	0.674033		RB5 1.0000000 0.13893373 0.2328498 0.11047205 0.2593783
Boletales	6	0.833333	1.83333	0.166667	0	0.5		BB41 0.1389337 1.00000000 -0.2395740 -0.06732331 0.2358455
Atheliales	1	0	0	3	0	0		LGS 0.2328498 -0.23957396 1.0000000 0.21423588 0.2302363
Polyporales	392	1.62	0.56	1.56	0.32	1.63		IMP 0.1104720 -0.06732331 0.2142359 1.00000000 0.1659991
Russulales	27	0.333333	0.148148	1.18519	1.33333	1.22222		AVI 0.2593783 0.23584545 0.2302363 0.16599910 1.0000000
Gloeophyllales	20	1.1	1.95	0.35	1.4	0.15
Corticiales	2	0.5	0	3	4	2
Hymenochaetales	49	2.08163	0.530612	1.69388	1.42857	1.20408
Cantharellales	9	0.333333	0.666667	0.111111	0.444444	0.888889
Microstromatales	1	0	0	0	0	0
Eurotiales	66	0.09	0.14	0.11	2.12	1.2
Chaetothyriales	1	0	0	0	0	1
Pleosporales	18	0.166667	0.222222	0.833333	3.33333	0.666667
Capnodiales	4	0	0	0.5	3	0.5
Dothideales	1	0	1	0	0	0
Helotiales	4	0	0	0.5	3	0.75
Chaetomellales	1	0	4	0	0	2
Hypocreales	147	0.353741	0.952381	0.306122	1.57823	0.632653
Coniochaetales	1	1	1	0	4	0
Sordariales	3	0	1.33333	0.666667	2.66667	0.666667
Pezizales	3	0	0	1.66667	0	0
Xylariales	83	0.216867	0.903614	0.927711	0.493976	0.795181
Rhinotrichum spp.	1	0	0	0	0	1
Saccharomycetales	2	0	0	0	0	0.5
Mucorales	6	0	0	0	0	0.166667
Umbelopsidales	1	1	0	0	0	1
Mortierellales	1	0	0	0	0	0

## Sheet: bests strains
Strains having the highest score (4) for each phenotype. The number is the accession number CIRM-BRFM in the CIRM-CF collection
RB5	BB41	IMP	LGS	AVI
12	14	79	5	31
24	20	91	96	48
25	111	109	145	86
28	236	110	150	93
43	275	111	167	254
47	347	113	204	276
52	356	114	205	379
68	357	115	206	528
69	358	116	207	537
71	385	118	219	539
76	433	119	231	545
78	505	120	234	551
80	534	121	237	554
81	536	122	275	635
145	560	123	350	744
164	561	128	379	745
350	632	129	402	752
354	634	131	409	753
379	641	132	493	758
386	665	149	504	957
389	967	156	512	1122
399	1055	234	539	1243
401	1122	238	542	1244
409	1610	280	543	1344
525	1616	282	553	1361
533	1617	354	554	1431
543	1632	391	555	1673
547	1642	409	565	1788
548	1798	420	572	2309
553	2163	421	582	2315
554	2167	422	629	2318
555	2169	426	631	2321
560	2198	449	635	2322
631	2250	475	642	2323
632	2251	476	645	2324
635	2252	477	655	2325
650	2331	478	657	2330
752	2334	479	674	2333
902	2335	480	699	2371
920	2342	488	845	2469
938	2369	512	853	2526
952	2413	524	857	2527
965	2449	525	875	2545
1054	2450	536	902	2548
1055	2453	540	938	2550
1122	2509	553	969	2559
1123	2533	554	980	2564
1323	2565	560	985	2574
1328	2566	588	1043	2643
1361	2567	619	1046	2677
1368	2569	624	1055	2678
1369	2591	631	1122	2679
1532	2615	650	1190
1557	2618	657	1215
1657	2641	661	1280
1678	2651	687	1323
1798	2653	715	1328
1929	2656	738	1361
2261	2694	748	1369
2309	2781	827	1541
2310	2783	845	1548
2311	2791	967	1557
2312	2796	969	1580
2313	2857	977	1604
2315	3008	1011	1605
2317	3012	1190	1625
2318	3028	1331	1626
2325	3039	1334	1627
2330	3125	1337	1655
2346	453	1339	1657
2347		1360	1788
2348		1361	1798
2350		1397	1830
2351		1526	1851
2352		1557	2261
2353		1580	2262
2354		1605	2263
2370		1610	2264
2403		1611	2266
2410		1615	2316
2411		1616	2323
2412		1617	2338
2414		1621	2364
2415		1622	2365
2416		1628	2366
2417		1630	2368
2436		1632	2371
2442		1636	2374
2445		1642	2375
2455		1644	2376
2458		1648	2377
2546		1939	2379
2559		1944	2383
2577		1949	2384
2578		1967	2403
2587		1977	2410
2633		1982	2411
2635		1995	2430
2637		2040	2433
2641		2138	2434
2647		2163	2435
2649		2166	2441
2655		2167	2442
2661		2168	2455
2675		2169	2520
2676		2198	2530
2677		2250	2574
2679		2252	2575
2850		2265	2577
2857		2298	2588
3017		2302	2589
2425		2303	2590
		2304	2617
		2337	2630
		2351	2648
		2352	2661
		2355	2663
		2368	2787
		2370	2843
		2376	2849
		2377	2850
		2378	2851
		2379	2852
		2380	2854
		2381	2857
		2382	3017
		2384	3036
		2402	3053
		2409	3056
		2412	3061
		2414	3063
		2415	3064
		2416	3065
		2422	3067
		2431	3068
		2434	3069
		2456	3070
		2459	3072
		2471	3073
		2472	3074
		2474	3075
		2477	3076
		2478	3079
		2506	3080
		2514	3081
		2523	3082
		2525	3083
		2565	3085
		2566	3087
		2567	3088
		2568	3089
		2569	3090
		2585	3092
		2592	3093
		2593	3094
		2596	3095
		2598
		2599
		2601
		2602
		2603
		2604
		2605
		2606
		2607
		2608
		2610
		2611
		2612
		2613
		2614
		2615
		2621
		2622
		2623
		2629
		2630
		2634
		2638
		2648
		2649
		2651
		2662
		2666
		2667
		2673
		2674
		2676
		2689
		2693
		2707
		2723
		2784
		2785
		2790
		2801
		2802
		2803
		2804
		2805
		2806
		2807
		2808
		2809
		2815
		2817
		2818
		2830
		2831
		2832
		2834
		2844
		2845
		2846
		2854
		2857
		2858
		2859
		3002
		3003
		3004
		3006
		3007
		3028
		3041
		3050
		3053
		3055
		3056
		3057
		3062
		453
		514
